# Supplementary material for: Poly[μ4-glutarato-di-μ3-glutarato-bis­(1,10-phenanthroline)diyttrium(III)]
Source: Acta Crystallogr Sect E Struct Rep Online. 2011 Jul 13;67(Pt 8):m1088. doi: 10.1107/S1600536811027188 (PMC3212162; doi:10.1107/S1600536811027188)
Supplement: Supplementary file 1 [file e-67-m1088-sup1.cif]

##############################################################################
#                                                                            #
# This CIF contains the data in a paper accepted for publication in          #
# Acta Crystallographica Section E. It conforms to the requirements of       #
# Notes for Authors for Acta Crystallographica Section E, and has been       #
# peer reviewed under the auspices of the IUCr Commission on Journals.       #
#                                                                            #
# Full details of the Crystallographic Information File format               #
# are given in the paper "The Crystallographic Information File (CIF):       #
# a New Standard Archive File for Crystallography" by S. R. Hall, F. H.      #
# Allen and I. D. Brown [Acta Cryst. (1991), A47, 655-685].                  #
#                                                                            #
# The current version of the core CIF dictionary is obtainable from          #
# ftp://ftp.iucr.org/pub/cif_core.dic.                                       #
#                                                                            #
# Software is freely available for graphical display of the structure(s)     #
# in this CIF. For information consult the CIF software page                 #
# http://www.iucr.org/resources/cif/software.                                #
#                                                                            #
# This file may be used for bona fide research purposes within the           #
# scientific community so long as proper attribution is given to the journal # 
# article from which it was obtained.                                        #
#                                                                            #
##############################################################################
data_global
_audit_creation_method     'form.cif (version 2.0)'
_journal_data_validation_number     ?
_journal_date_recd_electronic     2011-06-16
_journal_date_accepted     2011-07-07
_journal_name_full     'Acta Crystallographica, Section E'
_journal_year     2011
_journal_volume     67
_journal_issue      8
_journal_page_first     m1088
_journal_page_last     m1088
_journal_paper_category     QM
_journal_coeditor_code     KP2336
_publ_contact_author_name     'Hong-Lin Zhu'
_publ_contact_author_address
;
   Center of Applied Solid State Chemistry Research
   Ningbo University
   Ningbo, Zhejiang
   315211, People's Republic of China
;
_publ_contact_author_email     'Zhuhonglin1@nbu.edu.cn'
_publ_contact_author_fax     '86 574 87600791'
_publ_contact_author_phone     '86 574 87600791'
_publ_section_title
;
Poly[\m~4~-glutarato-di-\m~3~-glutarato-bis(1,10-phenanthroline)diyttrium(III)]
;
loop_
    _publ_author_name
    _publ_author_footnote
    _publ_author_address
    'Ling Jin' ?
;
   Center of Applied Solid State Chemistry Research
   Ningbo University
   Ningbo, Zhejiang 315211, People's Republic of China
;
    'Hong-lin Zhu' ?
;
   Center of Applied Solid State Chemistry Research
   Ningbo University
   Ningbo, Zhejiang 315211, People's Republic of China
;
data_I
_audit_creation_method     SHELXL-97
_chemical_name_systematic
;
Poly[\m~4~-glutarato-di-\m~3~-glutarato-bis(1,10-phenanthroline)diyttrium(III)]
;
_chemical_name_common     ?
_chemical_formula_moiety     'C39 H34 N4 O12 Y2'
_chemical_formula_sum     'C39 H34 N4 O12 Y2'
_chemical_formula_iupac     '[Y2 (C5 H6 O4)3 (C12 H8 N2)2]'
_chemical_formula_weight     928.52
_chemical_melting_point     ?
_symmetry_cell_setting     triclinic
_symmetry_space_group_name_H-M     'P -1'
_symmetry_space_group_name_Hall     '-P 1'
loop_
    _symmetry_equiv_pos_as_xyz
    'x, y, z'
    '-x, -y, -z'
_cell_length_a     8.7681(18)
_cell_length_b     13.418(3)
_cell_length_c     16.410(3)
_cell_angle_alpha     83.83(3)
_cell_angle_beta     84.41(3)
_cell_angle_gamma     75.09(3)
_cell_volume     1849.9(6)
_cell_formula_units_Z     2
_cell_measurement_reflns_used     17986
_cell_measurement_theta_min     3.07
_cell_measurement_theta_max     27.46
_cell_measurement_temperature     293(2)
_exptl_crystal_description     block
_exptl_crystal_colour     colorless
_exptl_crystal_size_max     0.230
_exptl_crystal_size_mid     0.170
_exptl_crystal_size_min     0.080
_exptl_crystal_density_diffrn     1.667
_exptl_crystal_density_meas     ?
_exptl_crystal_density_method     'not measured'
_exptl_crystal_F_000     940
_exptl_absorpt_coefficient_mu     3.193
_exptl_absorpt_correction_type     multi-scan
_exptl_absorpt_process_details     '(ABSCOR; Higashi, 1995)'
_exptl_absorpt_correction_T_min     0.790
_exptl_absorpt_correction_T_max     0.810
_exptl_special_details
;
;
_diffrn_ambient_temperature     293(2)
_diffrn_radiation_type     MoK\a
_diffrn_radiation_wavelength     0.71073
_diffrn_radiation_source     'fine-focus sealed tube'
_diffrn_radiation_monochromator     graphite
_diffrn_measurement_device_type     'Rigaku R-AXIS RAPID'
_diffrn_measurement_method     \w
_diffrn_detector_area_resol_mean     0
_diffrn_reflns_number     17986
_diffrn_reflns_av_R_equivalents     0.0555
_diffrn_reflns_av_sigmaI/netI     0.0787
_diffrn_reflns_theta_min     3.07
_diffrn_reflns_theta_max     27.46
_diffrn_reflns_theta_full     27.46
_diffrn_measured_fraction_theta_max     0.973
_diffrn_measured_fraction_theta_full     0.973
_diffrn_reflns_limit_h_min     -10
_diffrn_reflns_limit_h_max     11
_diffrn_reflns_limit_k_min     -15
_diffrn_reflns_limit_k_max     17
_diffrn_reflns_limit_l_min     -21
_diffrn_reflns_limit_l_max     21
_diffrn_standards_number     0
_diffrn_standards_interval_count     ?
_diffrn_standards_interval_time     0
_diffrn_standards_decay_%     0
_refine_special_details
;
Refinement of <i>F</i>^2^ against ALL reflections. The weighted <i>R</i>-factor
<i>wR</i> and goodness of fit <i>S</i> are based on <i>F</i>^2^, conventional
<i>R</i>-factors <i>R</i> are based on <i>F</i>, with <i>F</i> set to zero for
negative <i>F</i>^2^. The threshold expression of <i>F</i>^2^ >
\s(<i>F</i>^2^) is used only for calculating <i>R</i>-factors(gt) <i>etc</i>.
and is not relevant to the choice of reflections for refinement.
<i>R</i>-factors based on <i>F</i>^2^ are statistically about twice as large
as those based on <i>F</i>, and <i>R</i>- factors based on ALL data will be
even larger.
;
_reflns_number_total     8240
_reflns_number_gt     5620
_reflns_threshold_expression     I>2sigma(I)
_refine_ls_structure_factor_coef     Fsqd
_refine_ls_matrix_type     full
_refine_ls_R_factor_all     0.0849
_refine_ls_R_factor_gt     0.0447
_refine_ls_wR_factor_gt     0.0667
_refine_ls_wR_factor_ref     0.0763
_refine_ls_goodness_of_fit_ref     1.020
_refine_ls_restrained_S_all     1.020
_refine_ls_number_reflns     8240
_refine_ls_number_parameters     514
_refine_ls_number_restraints     0
_refine_ls_hydrogen_treatment     constr
_refine_ls_weighting_scheme     calc
_refine_ls_weighting_details
         'calc w=1/[\s^2^(Fo^2^)+(0.0145P)^2^+1.8882P] where P=(Fo^2^+2Fc^2^)/3'
_atom_sites_solution_hydrogens     geom
_atom_sites_solution_primary     direct
_atom_sites_solution_secondary     difmap
_refine_ls_shift/su_max     0.001
_refine_ls_shift/su_mean     0.000
_refine_diff_density_max     0.501
_refine_diff_density_min     -0.430
_refine_ls_extinction_method     none
_refine_ls_extinction_coef     ?
loop_
    _atom_type_symbol
    _atom_type_description
    _atom_type_scat_dispersion_real
    _atom_type_scat_dispersion_imag
    _atom_type_scat_source
    'C' 'C' 0.0033 0.0016
                         'International Tables Vol C Tables 4.2.6.8 and 6.1.1.4'
    'H' 'H' 0.0000 0.0000
                         'International Tables Vol C Tables 4.2.6.8 and 6.1.1.4'
    'N' 'N' 0.0061 0.0033
                         'International Tables Vol C Tables 4.2.6.8 and 6.1.1.4'
    'O' 'O' 0.0106 0.0060
                         'International Tables Vol C Tables 4.2.6.8 and 6.1.1.4'
    'Y' 'Y' -2.7962 3.5667
                         'International Tables Vol C Tables 4.2.6.8 and 6.1.1.4'
_computing_data_collection     'RAPID-AUTO (Rigaku, 1998)'
_computing_cell_refinement     'RAPID-AUTO (Rigaku, 1998)'
_computing_data_reduction     'CrystalStructure (Rigaku/MSC, 2004)'
_computing_structure_solution     'SHELXS97 (Sheldrick, 2008)'
_computing_structure_refinement     'SHELXL97 (Sheldrick, 2008)'
_computing_molecular_graphics     'ORTEPII (Johnson, 1976)'
_computing_publication_material     'SHELXL97 (Sheldrick, 2008)'
loop_
    _atom_site_type_symbol
    _atom_site_label
    _atom_site_fract_x
    _atom_site_fract_y
    _atom_site_fract_z
    _atom_site_U_iso_or_equiv
    _atom_site_adp_type
    _atom_site_calc_flag
    _atom_site_refinement_flags
    _atom_site_occupancy
    _atom_site_symmetry_multiplicity
    _atom_site_disorder_assembly
    _atom_site_disorder_group
    Y Y1 0.86495(3) 0.13918(2) 0.47569(2) 0.02109(9) Uani d . 1 1 . .
    Y Y2 1.08369(4) 0.36263(3) 0.95322(2) 0.02321(9) Uani d . 1 1 . .
    O O1 0.2367(3) -0.05407(18) 0.40997(15) 0.0315(6) Uani d . 1 1 . .
    O O2 0.0995(2) 0.11228(18) 0.39369(15) 0.0289(6) Uani d . 1 1 . .
    C C1 0.2239(4) 0.0409(3) 0.3887(2) 0.0235(8) Uani d . 1 1 . .
    C C2 0.3754(4) 0.0700(3) 0.3574(2) 0.0288(8) Uani d . 1 1 . .
    H H2A 0.4246 0.0274 0.3132 0.035 Uiso calc R 1 1 . .
    H H2B 0.4465 0.0527 0.4014 0.035 Uiso calc R 1 1 . .
    C C3 0.3610(4) 0.1817(3) 0.3264(2) 0.0301(9) Uani d . 1 1 . .
    H H3A 0.3145 0.2255 0.3703 0.036 Uiso calc R 1 1 . .
    H H3B 0.2910 0.2002 0.2819 0.036 Uiso calc R 1 1 . .
    C C4 0.5215(4) 0.2014(3) 0.2958(2) 0.0352(9) Uani d . 1 1 . .
    H H4A 0.5637 0.1603 0.2498 0.042 Uiso calc R 1 1 . .
    H H4B 0.5054 0.2736 0.2754 0.042 Uiso calc R 1 1 . .
    C C5 0.6438(4) 0.1773(3) 0.3585(2) 0.0289(8) Uani d . 1 1 . .
    O O3 0.6014(3) 0.1760(2) 0.43423(16) 0.0344(6) Uani d . 1 1 . .
    O O4 0.7872(3) 0.1615(2) 0.33384(16) 0.0381(7) Uani d . 1 1 . .
    C C6 0.9464(5) 0.3403(3) 0.3483(3) 0.0496(12) Uani d . 1 1 . .
    H H6A 0.9873 0.2855 0.3158 0.059 Uiso calc R 1 1 . .
    C C7 0.9710(5) 0.4368(4) 0.3198(3) 0.0716(18) Uani d . 1 1 . .
    H H7A 1.0257 0.4459 0.2692 0.086 Uiso calc R 1 1 . .
    C C8 0.9139(5) 0.5172(4) 0.3667(4) 0.0727(18) Uani d . 1 1 . .
    H H8A 0.9322 0.5816 0.3492 0.087 Uiso calc R 1 1 . .
    C C9 0.8272(5) 0.5034(3) 0.4419(3) 0.0506(12) Uani d . 1 1 . .
    C C10 0.7514(6) 0.5851(3) 0.4922(4) 0.0662(15) Uani d . 1 1 . .
    H H10A 0.7674 0.6508 0.4780 0.079 Uiso calc R 1 1 . .
    C C11 0.6573(6) 0.5693(3) 0.5594(3) 0.0636(15) Uani d . 1 1 . .
    H H11A 0.6075 0.6245 0.5901 0.076 Uiso calc R 1 1 . .
    C C12 0.6328(5) 0.4693(3) 0.5841(3) 0.0435(10) Uani d . 1 1 . .
    C C13 0.5314(5) 0.4493(3) 0.6519(3) 0.0529(12) Uani d . 1 1 . .
    H H13A 0.4770 0.5028 0.6833 0.063 Uiso calc R 1 1 . .
    C C14 0.5121(5) 0.3519(3) 0.6718(3) 0.0510(12) Uani d . 1 1 . .
    H H14A 0.4435 0.3385 0.7160 0.061 Uiso calc R 1 1 . .
    C C15 0.5979(4) 0.2725(3) 0.6243(2) 0.0381(10) Uani d . 1 1 . .
    H H15A 0.5863 0.2058 0.6391 0.046 Uiso calc R 1 1 . .
    C C16 0.7104(4) 0.3848(3) 0.5381(2) 0.0303(9) Uani d . 1 1 . .
    C C17 0.8068(4) 0.4031(3) 0.4656(3) 0.0352(9) Uani d . 1 1 . .
    N N1 0.6947(3) 0.2871(2) 0.55945(19) 0.0301(7) Uani d . 1 1 . .
    N N2 0.8689(3) 0.3220(2) 0.41867(19) 0.0334(8) Uani d . 1 1 . .
    O O5 1.0269(3) 0.19778(18) 0.56407(17) 0.0349(6) Uani d . 1 1 . .
    O O6 1.0951(3) 0.03082(18) 0.55413(15) 0.0283(6) Uani d . 1 1 . .
    C C18 1.1170(4) 0.1111(3) 0.5808(2) 0.0253(8) Uani d . 1 1 . .
    C C19 1.2573(4) 0.0989(3) 0.6293(2) 0.0327(9) Uani d . 1 1 . .
    H H19A 1.3475 0.1038 0.5913 0.039 Uiso calc R 1 1 . .
    H H19B 1.2809 0.0300 0.6575 0.039 Uiso calc R 1 1 . .
    C C20 1.2400(4) 0.1761(3) 0.6919(2) 0.0302(8) Uani d . 1 1 . .
    H H20A 1.2121 0.2453 0.6645 0.036 Uiso calc R 1 1 . .
    H H20B 1.3413 0.1667 0.7146 0.036 Uiso calc R 1 1 . .
    C C21 1.1166(4) 0.1671(3) 0.7617(2) 0.0391(10) Uani d . 1 1 . .
    H H21A 1.0130 0.1869 0.7400 0.047 Uiso calc R 1 1 . .
    H H21B 1.1351 0.0953 0.7836 0.047 Uiso calc R 1 1 . .
    C C22 1.1154(4) 0.2328(3) 0.8310(2) 0.0303(8) Uani d . 1 1 . .
    O O7 1.0446(3) 0.2144(2) 0.89935(16) 0.0391(7) Uani d . 1 1 . .
    O O8 1.1848(3) 0.30470(19) 0.81974(16) 0.0350(6) Uani d . 1 1 . .
    N N3 1.1495(3) 0.2053(2) 1.06709(19) 0.0322(7) Uani d . 1 1 . .
    N N4 1.3751(3) 0.2628(2) 0.96125(19) 0.0309(7) Uani d . 1 1 . .
    C C23 1.4860(4) 0.2898(3) 0.9096(3) 0.0397(10) Uani d . 1 1 . .
    H H23A 1.4543 0.3431 0.8689 0.048 Uiso calc R 1 1 . .
    C C24 1.6475(4) 0.2434(3) 0.9121(3) 0.0484(12) Uani d . 1 1 . .
    H H24A 1.7211 0.2678 0.8762 0.058 Uiso calc R 1 1 . .
    C C25 1.6946(4) 0.1624(3) 0.9681(3) 0.0482(12) Uani d . 1 1 . .
    H H25A 1.8018 0.1304 0.9706 0.058 Uiso calc R 1 1 . .
    C C26 1.5831(4) 0.1261(3) 1.0222(3) 0.0399(10) Uani d . 1 1 . .
    C C27 1.6204(5) 0.0371(3) 1.0784(3) 0.0488(12) Uani d . 1 1 . .
    H H27A 1.7254 -0.0002 1.0809 0.059 Uiso calc R 1 1 . .
    C C28 1.5091(5) 0.0050(3) 1.1281(3) 0.0505(12) Uani d . 1 1 . .
    H H28A 1.5382 -0.0539 1.1641 0.061 Uiso calc R 1 1 . .
    C C29 1.3447(5) 0.0601(3) 1.1268(3) 0.0393(10) Uani d . 1 1 . .
    C C30 1.2247(5) 0.0300(3) 1.1789(3) 0.0477(11) Uani d . 1 1 . .
    H H30A 1.2485 -0.0291 1.2152 0.057 Uiso calc R 1 1 . .
    C C31 1.0733(5) 0.0883(3) 1.1757(3) 0.0517(12) Uani d . 1 1 . .
    H H31A 0.9926 0.0709 1.2109 0.062 Uiso calc R 1 1 . .
    C C32 1.0410(5) 0.1744(3) 1.1188(3) 0.0453(11) Uani d . 1 1 . .
    H H32A 0.9366 0.2129 1.1169 0.054 Uiso calc R 1 1 . .
    C C33 1.3023(4) 0.1483(3) 1.0723(2) 0.0310(9) Uani d . 1 1 . .
    C C34 1.4212(4) 0.1816(3) 1.0173(2) 0.0316(9) Uani d . 1 1 . .
    O O9 0.8805(3) 0.4364(2) 0.86084(17) 0.0397(7) Uani d . 1 1 . .
    O O10 0.8741(3) 0.5612(2) 0.93698(16) 0.0369(6) Uani d . 1 1 . .
    C C35 0.8169(4) 0.5247(3) 0.8827(2) 0.0267(8) Uani d . 1 1 . .
    C C36 0.6670(4) 0.5873(3) 0.8467(2) 0.0294(8) Uani d . 1 1 . .
    H H36A 0.6680 0.5733 0.7899 0.035 Uiso calc R 1 1 . .
    H H36B 0.6593 0.6605 0.8482 0.035 Uiso calc R 1 1 . .
    C C37 0.5252(4) 0.5590(3) 0.8961(2) 0.0366(10) Uani d . 1 1 . .
    H H37A 0.5392 0.4847 0.8975 0.044 Uiso calc R 1 1 . .
    H H37B 0.5243 0.5758 0.9522 0.044 Uiso calc R 1 1 . .
    C C38 0.3649(4) 0.6125(3) 0.8636(2) 0.0299(9) Uani d . 1 1 . .
    H H38A 0.3441 0.6865 0.8675 0.036 Uiso calc R 1 1 . .
    H H38B 0.3668 0.6009 0.8062 0.036 Uiso calc R 1 1 . .
    C C39 0.2333(4) 0.5717(3) 0.9121(2) 0.0254(8) Uani d . 1 1 . .
    O O11 0.2193(3) 0.48505(19) 0.89713(16) 0.0320(6) Uani d . 1 1 . .
    O O12 0.1485(3) 0.62867(18) 0.96418(15) 0.0301(6) Uani d . 1 1 . .
loop_
    _atom_site_aniso_label
    _atom_site_aniso_U_11
    _atom_site_aniso_U_22
    _atom_site_aniso_U_33
    _atom_site_aniso_U_12
    _atom_site_aniso_U_13
    _atom_site_aniso_U_23
    Y1 0.01882(17) 0.01929(18) 0.0244(2) -0.00400(12) -0.00107(13) -0.00074(15)
    Y2 0.01906(17) 0.0280(2) 0.0232(2) -0.00726(13) 0.00089(14) -0.00379(16)
    O1 0.0322(13) 0.0228(14) 0.0346(16) -0.0032(10) 0.0066(11) 0.0014(11)
    O2 0.0202(12) 0.0280(14) 0.0339(15) -0.0022(10) 0.0023(10) 0.0042(11)
    C1 0.0223(17) 0.025(2) 0.022(2) -0.0055(13) -0.0008(14) -0.0014(15)
    C2 0.0203(17) 0.031(2) 0.033(2) -0.0043(14) -0.0017(15) -0.0011(17)
    C3 0.0236(18) 0.030(2) 0.039(2) -0.0097(14) -0.0111(15) 0.0052(17)
    C4 0.032(2) 0.043(2) 0.034(2) -0.0173(16) -0.0100(16) 0.0111(19)
    C5 0.029(2) 0.022(2) 0.034(2) -0.0070(14) -0.0031(16) 0.0049(16)
    O3 0.0246(13) 0.0450(17) 0.0326(16) -0.0065(11) -0.0026(11) -0.0040(13)
    O4 0.0224(13) 0.0559(18) 0.0341(16) -0.0092(11) -0.0009(11) 0.0019(13)
    C6 0.046(2) 0.040(3) 0.051(3) -0.0022(19) 0.013(2) 0.014(2)
    C7 0.063(3) 0.047(3) 0.080(4) 0.004(2) 0.030(3) 0.028(3)
    C8 0.062(3) 0.037(3) 0.106(5) -0.010(2) 0.019(3) 0.026(3)
    C9 0.046(2) 0.024(2) 0.077(4) -0.0073(18) -0.001(2) 0.008(2)
    C10 0.077(3) 0.022(3) 0.099(5) -0.015(2) -0.001(3) -0.002(3)
    C11 0.076(3) 0.028(3) 0.087(4) -0.008(2) 0.001(3) -0.019(3)
    C12 0.044(2) 0.032(2) 0.055(3) -0.0070(17) -0.001(2) -0.013(2)
    C13 0.057(3) 0.047(3) 0.053(3) -0.001(2) 0.003(2) -0.026(2)
    C14 0.061(3) 0.053(3) 0.039(3) -0.015(2) 0.014(2) -0.018(2)
    C15 0.038(2) 0.035(2) 0.039(3) -0.0058(17) 0.0079(18) -0.0083(19)
    C16 0.0248(18) 0.023(2) 0.041(2) -0.0009(14) -0.0078(16) -0.0046(17)
    C17 0.0265(19) 0.026(2) 0.050(3) -0.0027(15) -0.0052(17) 0.0024(19)
    N1 0.0261(16) 0.0282(17) 0.0347(19) -0.0050(12) -0.0029(13) -0.0002(14)
    N2 0.0312(17) 0.0286(18) 0.036(2) -0.0036(13) 0.0020(14) 0.0059(15)
    O5 0.0334(14) 0.0221(14) 0.0481(18) 0.0020(10) -0.0158(12) -0.0086(12)
    O6 0.0308(13) 0.0267(14) 0.0294(15) -0.0083(10) -0.0074(10) -0.0034(12)
    C18 0.0214(17) 0.030(2) 0.025(2) -0.0053(14) 0.0003(14) -0.0077(16)
    C19 0.0267(19) 0.032(2) 0.038(2) 0.0019(14) -0.0105(16) -0.0133(18)
    C20 0.0301(19) 0.028(2) 0.035(2) -0.0071(14) -0.0072(16) -0.0081(17)
    C21 0.043(2) 0.044(3) 0.036(2) -0.0173(18) -0.0023(18) -0.010(2)
    C22 0.0267(19) 0.031(2) 0.033(2) -0.0054(15) -0.0039(16) -0.0077(17)
    O7 0.0433(15) 0.0429(17) 0.0338(17) -0.0169(12) 0.0061(12) -0.0077(13)
    O8 0.0347(14) 0.0405(16) 0.0349(16) -0.0179(11) 0.0054(11) -0.0118(13)
    N3 0.0293(16) 0.0290(18) 0.037(2) -0.0052(12) -0.0002(14) -0.0040(15)
    N4 0.0271(16) 0.0334(18) 0.0319(19) -0.0078(12) 0.0002(13) -0.0030(15)
    C23 0.033(2) 0.040(2) 0.046(3) -0.0083(17) 0.0017(18) -0.007(2)
    C24 0.032(2) 0.049(3) 0.064(3) -0.0100(18) 0.009(2) -0.015(2)
    C25 0.026(2) 0.054(3) 0.063(3) -0.0017(18) 0.000(2) -0.018(2)
    C26 0.032(2) 0.043(3) 0.043(3) 0.0027(17) -0.0106(18) -0.018(2)
    C27 0.037(2) 0.051(3) 0.048(3) 0.0100(19) -0.016(2) -0.003(2)
    C28 0.059(3) 0.039(3) 0.044(3) 0.010(2) -0.019(2) 0.002(2)
    C29 0.048(2) 0.036(2) 0.033(2) -0.0033(18) -0.0126(19) -0.0070(19)
    C30 0.069(3) 0.033(2) 0.037(3) -0.008(2) -0.011(2) 0.004(2)
    C31 0.057(3) 0.046(3) 0.050(3) -0.017(2) 0.004(2) 0.007(2)
    C32 0.038(2) 0.040(3) 0.052(3) -0.0071(18) 0.006(2) 0.006(2)
    C33 0.035(2) 0.029(2) 0.029(2) -0.0054(15) -0.0077(16) -0.0068(17)
    C34 0.0282(19) 0.035(2) 0.030(2) -0.0003(15) -0.0102(16) -0.0093(18)
    O9 0.0385(15) 0.0385(17) 0.0366(17) 0.0027(12) -0.0061(12) -0.0058(13)
    O10 0.0367(14) 0.0544(18) 0.0282(15) -0.0261(12) -0.0073(11) -0.0009(13)
    C35 0.0163(17) 0.043(2) 0.0202(19) -0.0097(15) 0.0013(14) 0.0051(17)
    C36 0.0257(18) 0.036(2) 0.028(2) -0.0121(15) -0.0047(15) 0.0035(17)
    C37 0.0272(19) 0.046(2) 0.037(2) -0.0164(16) -0.0046(16) 0.0134(19)
    C38 0.0220(18) 0.034(2) 0.031(2) -0.0068(14) 0.0035(15) 0.0038(17)
    C39 0.0189(17) 0.029(2) 0.027(2) -0.0054(14) -0.0026(14) 0.0005(16)
    O11 0.0277(13) 0.0332(15) 0.0356(16) -0.0109(10) 0.0061(11) -0.0043(12)
    O12 0.0242(13) 0.0307(14) 0.0343(16) -0.0075(10) 0.0037(11) -0.0016(12)
_geom_special_details
;
All e.s.d.'s (except the e.s.d. in the dihedral angle between two l.s. planes)
are estimated using the full covariance matrix. The cell e.s.d.'s are taken
into account individually in the estimation of e.s.d.'s in distances, angles
and torsion angles; correlations between e.s.d.'s in cell parameters are only
used when they are defined by crystal symmetry. An approximate (isotropic)
treatment of cell e.s.d.'s is used for estimating e.s.d.'s involving l.s.
planes.
;
loop_
    _geom_bond_atom_site_label_1
    _geom_bond_atom_site_label_2
    _geom_bond_site_symmetry_2
    _geom_bond_distance
    _geom_bond_publ_flag
    Y1 O2 1_655 2.314(2) y
    Y1 O1 2_656 2.314(2) y
    Y1 O6 2_756 2.315(2) y
    Y1 O3 . 2.386(2) y
    Y1 O5 . 2.441(3) y
    Y1 O4 . 2.455(3) y
    Y1 O6 . 2.537(2) y
    Y1 N2 . 2.538(3) y
    Y1 N1 . 2.592(3) y
    Y1 C5 . 2.779(4) ?
    Y1 C18 . 2.859(4) ?
    Y1 Y1 2_756 3.9205(15) ?
    Y2 O10 2_767 2.269(3) y
    Y2 O12 2_667 2.317(2) y
    Y2 O11 1_655 2.329(2) y
    Y2 O7 . 2.375(3) y
    Y2 O9 . 2.397(3) y
    Y2 O8 . 2.413(3) y
    Y2 N4 . 2.570(3) y
    Y2 N3 . 2.649(3) y
    Y2 C22 . 2.744(4) ?
    Y2 O10 . 2.823(3) y
    Y2 C35 . 2.985(4) ?
    O1 C1 . 1.264(4) ?
    O1 Y1 2_656 2.314(2) ?
    O2 C1 . 1.255(4) ?
    O2 Y1 1_455 2.314(2) ?
    C1 C2 . 1.507(4) ?
    C2 C3 . 1.508(5) ?
    C2 H2A . 0.9700 ?
    C2 H2B . 0.9700 ?
    C3 C4 . 1.525(4) ?
    C3 H3A . 0.9700 ?
    C3 H3B . 0.9700 ?
    C4 C5 . 1.510(5) ?
    C4 H4A . 0.9700 ?
    C4 H4B . 0.9700 ?
    C5 O4 . 1.254(4) ?
    C5 O3 . 1.261(4) ?
    C6 N2 . 1.314(5) ?
    C6 C7 . 1.392(6) ?
    C6 H6A . 0.9300 ?
    C7 C8 . 1.354(7) ?
    C7 H7A . 0.9300 ?
    C8 C9 . 1.406(6) ?
    C8 H8A . 0.9300 ?
    C9 C17 . 1.411(5) ?
    C9 C10 . 1.427(6) ?
    C10 C11 . 1.343(6) ?
    C10 H10A . 0.9300 ?
    C11 C12 . 1.424(6) ?
    C11 H11A . 0.9300 ?
    C12 C13 . 1.402(6) ?
    C12 C16 . 1.416(5) ?
    C13 C14 . 1.362(6) ?
    C13 H13A . 0.9300 ?
    C14 C15 . 1.400(5) ?
    C14 H14A . 0.9300 ?
    C15 N1 . 1.325(4) ?
    C15 H15A . 0.9300 ?
    C16 N1 . 1.358(4) ?
    C16 C17 . 1.428(5) ?
    C17 N2 . 1.366(5) ?
    O5 C18 . 1.246(4) ?
    O6 C18 . 1.270(4) ?
    O6 Y1 2_756 2.315(2) ?
    C18 C19 . 1.495(5) ?
    C19 C20 . 1.505(5) ?
    C19 H19A . 0.9700 ?
    C19 H19B . 0.9700 ?
    C20 C21 . 1.514(5) ?
    C20 H20A . 0.9700 ?
    C20 H20B . 0.9700 ?
    C21 C22 . 1.509(5) ?
    C21 H21A . 0.9700 ?
    C21 H21B . 0.9700 ?
    C22 O8 . 1.256(4) ?
    C22 O7 . 1.260(4) ?
    N3 C32 . 1.330(4) ?
    N3 C33 . 1.367(4) ?
    N4 C23 . 1.324(4) ?
    N4 C34 . 1.352(4) ?
    C23 C24 . 1.395(5) ?
    C23 H23A . 0.9300 ?
    C24 C25 . 1.351(6) ?
    C24 H24A . 0.9300 ?
    C25 C26 . 1.402(6) ?
    C25 H25A . 0.9300 ?
    C26 C27 . 1.416(6) ?
    C26 C34 . 1.429(5) ?
    C27 C28 . 1.337(6) ?
    C27 H27A . 0.9300 ?
    C28 C29 . 1.442(5) ?
    C28 H28A . 0.9300 ?
    C29 C33 . 1.396(5) ?
    C29 C30 . 1.404(6) ?
    C30 C31 . 1.359(6) ?
    C30 H30A . 0.9300 ?
    C31 C32 . 1.392(5) ?
    C31 H31A . 0.9300 ?
    C32 H32A . 0.9300 ?
    C33 C34 . 1.438(5) ?
    O9 C35 . 1.248(4) ?
    O10 C35 . 1.262(4) ?
    O10 Y2 2_767 2.269(3) ?
    C35 C36 . 1.502(4) ?
    C36 C37 . 1.526(4) ?
    C36 H36A . 0.9700 ?
    C36 H36B . 0.9700 ?
    C37 C38 . 1.523(5) ?
    C37 H37A . 0.9700 ?
    C37 H37B . 0.9700 ?
    C38 C39 . 1.522(4) ?
    C38 H38A . 0.9700 ?
    C38 H38B . 0.9700 ?
    C39 O11 . 1.253(4) ?
    C39 O12 . 1.261(4) ?
    O11 Y2 1_455 2.329(2) ?
    O12 Y2 2_667 2.317(2) ?
loop_
    _geom_angle_atom_site_label_1
    _geom_angle_atom_site_label_2
    _geom_angle_atom_site_label_3
    _geom_angle_site_symmetry_1
    _geom_angle_site_symmetry_3
    _geom_angle
    _geom_angle_publ_flag
    O2 Y1 O1 1_655 2_656 136.47(8) ?
    O2 Y1 O6 1_655 2_756 77.41(9) ?
    O1 Y1 O6 2_656 2_756 73.73(9) ?
    O2 Y1 O3 1_655 . 128.25(9) ?
    O1 Y1 O3 2_656 . 83.72(9) ?
    O6 Y1 O3 2_756 . 89.75(9) ?
    O2 Y1 O5 1_655 . 80.79(9) ?
    O1 Y1 O5 2_656 . 89.26(9) ?
    O6 Y1 O5 2_756 . 124.28(8) ?
    O3 Y1 O5 . . 141.65(9) ?
    O2 Y1 O4 1_655 . 74.53(8) ?
    O1 Y1 O4 2_656 . 128.63(9) ?
    O6 Y1 O4 2_756 . 78.31(9) ?
    O3 Y1 O4 . . 53.73(8) ?
    O5 Y1 O4 . . 141.72(9) ?
    O2 Y1 O6 1_655 . 68.63(8) ?
    O1 Y1 O6 2_656 . 71.91(8) ?
    O6 Y1 O6 2_756 . 72.29(10) ?
    O3 Y1 O6 . . 152.82(8) ?
    O5 Y1 O6 . . 52.02(8) ?
    O4 Y1 O6 . . 136.72(8) ?
    O2 Y1 N2 1_655 . 77.91(9) ?
    O1 Y1 N2 2_656 . 139.47(9) ?
    O6 Y1 N2 2_756 . 145.78(10) ?
    O3 Y1 N2 . . 87.22(10) ?
    O5 Y1 N2 . . 74.03(10) ?
    O4 Y1 N2 . . 72.51(10) ?
    O6 Y1 N2 . . 119.13(9) ?
    O2 Y1 N1 1_655 . 136.02(9) ?
    O1 Y1 N1 2_656 . 75.86(9) ?
    O6 Y1 N1 2_756 . 146.27(8) ?
    O3 Y1 N1 . . 72.67(9) ?
    O5 Y1 N1 . . 69.05(9) ?
    O4 Y1 N1 . . 110.76(9) ?
    O6 Y1 N1 . . 111.37(9) ?
    N2 Y1 N1 . . 63.74(10) ?
    O2 Y1 C5 1_655 . 101.34(10) ?
    O1 Y1 C5 2_656 . 106.81(10) ?
    O6 Y1 C5 2_756 . 83.31(10) ?
    O3 Y1 C5 . . 26.92(9) ?
    O5 Y1 C5 . . 151.60(9) ?
    O4 Y1 C5 . . 26.82(9) ?
    O6 Y1 C5 . . 155.01(9) ?
    N2 Y1 C5 . . 78.72(11) ?
    N1 Y1 C5 . . 91.86(10) ?
    O2 Y1 C18 1_655 . 72.41(9) ?
    O1 Y1 C18 2_656 . 80.43(9) ?
    O6 Y1 C18 2_756 . 98.61(10) ?
    O3 Y1 C18 . . 159.19(9) ?
    O5 Y1 C18 . . 25.67(8) ?
    O4 Y1 C18 . . 146.64(8) ?
    O6 Y1 C18 . . 26.36(8) ?
    N2 Y1 C18 . . 96.11(11) ?
    N1 Y1 C18 . . 90.35(10) ?
    C5 Y1 C18 . . 172.75(10) ?
    O2 Y1 Y1 1_655 2_756 68.62(6) ?
    O1 Y1 Y1 2_656 2_756 68.51(6) ?
    O6 Y1 Y1 2_756 2_756 38.06(6) ?
    O3 Y1 Y1 . 2_756 124.96(7) ?
    O5 Y1 Y1 . 2_756 86.24(6) ?
    O4 Y1 Y1 . 2_756 110.58(7) ?
    O6 Y1 Y1 . 2_756 34.23(6) ?
    N2 Y1 Y1 . 2_756 143.45(6) ?
    N1 Y1 Y1 . 2_756 136.64(7) ?
    C5 Y1 Y1 . 2_756 121.18(8) ?
    C18 Y1 Y1 . 2_756 60.56(8) ?
    O10 Y2 O12 2_767 2_667 77.40(9) ?
    O10 Y2 O11 2_767 1_655 75.51(9) ?
    O12 Y2 O11 2_667 1_655 133.77(9) ?
    O10 Y2 O7 2_767 . 148.71(9) ?
    O12 Y2 O7 2_667 . 88.66(9) ?
    O11 Y2 O7 1_655 . 131.21(9) ?
    O10 Y2 O9 2_767 . 124.70(9) ?
    O12 Y2 O9 2_667 . 76.41(9) ?
    O11 Y2 O9 1_655 . 89.28(9) ?
    O7 Y2 O9 . . 77.41(10) ?
    O10 Y2 O8 2_767 . 146.55(8) ?
    O12 Y2 O8 2_667 . 135.99(9) ?
    O11 Y2 O8 1_655 . 76.75(9) ?
    O7 Y2 O8 . . 54.46(8) ?
    O9 Y2 O8 . . 72.94(9) ?
    O10 Y2 N4 2_767 . 84.42(10) ?
    O12 Y2 N4 2_667 . 135.98(9) ?
    O11 Y2 N4 1_655 . 77.18(9) ?
    O7 Y2 N4 . . 86.64(10) ?
    O9 Y2 N4 . . 143.92(10) ?
    O8 Y2 N4 . . 71.46(10) ?
    O10 Y2 N3 2_767 . 77.12(10) ?
    O12 Y2 N3 2_667 . 74.34(9) ?
    O11 Y2 N3 1_655 . 132.89(9) ?
    O7 Y2 N3 . . 72.15(10) ?
    O9 Y2 N3 . . 137.77(10) ?
    O8 Y2 N3 . . 109.74(9) ?
    N4 Y2 N3 . . 62.57(9) ?
    O10 Y2 C22 2_767 . 163.37(10) ?
    O12 Y2 C22 2_667 . 112.29(10) ?
    O11 Y2 C22 1_655 . 103.94(10) ?
    O7 Y2 C22 . . 27.30(9) ?
    O9 Y2 C22 . . 71.66(10) ?
    O8 Y2 C22 . . 27.24(9) ?
    N4 Y2 C22 . . 79.32(10) ?
    N3 Y2 C22 . . 92.18(11) ?
    O10 Y2 O10 2_767 . 76.57(10) ?
    O12 Y2 O10 2_667 . 68.15(8) ?
    O11 Y2 O10 1_655 . 69.54(8) ?
    O7 Y2 O10 . . 124.08(8) ?
    O9 Y2 O10 . . 48.56(9) ?
    O8 Y2 O10 . . 110.43(9) ?
    N4 Y2 O10 . . 144.79(8) ?
    N3 Y2 O10 . . 137.84(8) ?
    C22 Y2 O10 . . 119.18(9) ?
    O10 Y2 C35 2_767 . 101.03(11) ?
    O12 Y2 C35 2_667 . 69.16(9) ?
    O11 Y2 C35 1_655 . 80.16(9) ?
    O7 Y2 C35 . . 99.85(10) ?
    O9 Y2 C35 . . 23.74(10) ?
    O8 Y2 C35 . . 92.24(10) ?
    N4 Y2 C35 . . 154.55(9) ?
    N3 Y2 C35 . . 142.85(9) ?
    C22 Y2 C35 . . 95.17(11) ?
    O10 Y2 C35 . . 24.90(9) ?
    O10 Y2 Y2 2_767 2_767 43.19(7) ?
    O12 Y2 Y2 2_667 2_767 67.34(7) ?
    O11 Y2 Y2 1_655 2_767 67.20(6) ?
    O7 Y2 Y2 . 2_767 151.36(6) ?
    O9 Y2 Y2 . 2_767 81.74(7) ?
    O8 Y2 Y2 . 2_767 135.85(7) ?
    N4 Y2 Y2 . 2_767 121.33(8) ?
    N3 Y2 Y2 . 2_767 113.30(7) ?
    C22 Y2 Y2 . 2_767 152.26(8) ?
    O10 Y2 Y2 . 2_767 33.38(6) ?
    C35 Y2 Y2 . 2_767 57.99(8) ?
    C1 O1 Y1 . 2_656 132.1(2) ?
    C1 O2 Y1 . 1_455 135.6(2) ?
    O2 C1 O1 . . 126.3(3) ?
    O2 C1 C2 . . 117.9(3) ?
    O1 C1 C2 . . 115.8(3) ?
    C1 C2 C3 . . 116.5(3) ?
    C1 C2 H2A . . 108.2 ?
    C3 C2 H2A . . 108.2 ?
    C1 C2 H2B . . 108.2 ?
    C3 C2 H2B . . 108.2 ?
    H2A C2 H2B . . 107.3 ?
    C2 C3 C4 . . 111.6(3) ?
    C2 C3 H3A . . 109.3 ?
    C4 C3 H3A . . 109.3 ?
    C2 C3 H3B . . 109.3 ?
    C4 C3 H3B . . 109.3 ?
    H3A C3 H3B . . 108.0 ?
    C5 C4 C3 . . 115.7(3) ?
    C5 C4 H4A . . 108.4 ?
    C3 C4 H4A . . 108.4 ?
    C5 C4 H4B . . 108.4 ?
    C3 C4 H4B . . 108.4 ?
    H4A C4 H4B . . 107.4 ?
    O4 C5 O3 . . 121.0(3) ?
    O4 C5 C4 . . 118.8(3) ?
    O3 C5 C4 . . 120.2(3) ?
    O4 C5 Y1 . . 62.0(2) ?
    O3 C5 Y1 . . 58.93(19) ?
    C4 C5 Y1 . . 178.2(3) ?
    C5 O3 Y1 . . 94.2(2) ?
    C5 O4 Y1 . . 91.1(2) ?
    N2 C6 C7 . . 123.8(4) ?
    N2 C6 H6A . . 118.1 ?
    C7 C6 H6A . . 118.1 ?
    C8 C7 C6 . . 119.0(4) ?
    C8 C7 H7A . . 120.5 ?
    C6 C7 H7A . . 120.5 ?
    C7 C8 C9 . . 120.1(4) ?
    C7 C8 H8A . . 120.0 ?
    C9 C8 H8A . . 120.0 ?
    C8 C9 C17 . . 117.0(4) ?
    C8 C9 C10 . . 124.1(4) ?
    C17 C9 C10 . . 118.8(4) ?
    C11 C10 C9 . . 121.6(4) ?
    C11 C10 H10A . . 119.2 ?
    C9 C10 H10A . . 119.2 ?
    C10 C11 C12 . . 120.9(4) ?
    C10 C11 H11A . . 119.6 ?
    C12 C11 H11A . . 119.6 ?
    C13 C12 C16 . . 117.0(4) ?
    C13 C12 C11 . . 123.2(4) ?
    C16 C12 C11 . . 119.7(4) ?
    C14 C13 C12 . . 120.3(4) ?
    C14 C13 H13A . . 119.9 ?
    C12 C13 H13A . . 119.9 ?
    C13 C14 C15 . . 118.6(4) ?
    C13 C14 H14A . . 120.7 ?
    C15 C14 H14A . . 120.7 ?
    N1 C15 C14 . . 123.6(4) ?
    N1 C15 H15A . . 118.2 ?
    C14 C15 H15A . . 118.2 ?
    N1 C16 C12 . . 122.6(4) ?
    N1 C16 C17 . . 118.5(3) ?
    C12 C16 C17 . . 118.9(3) ?
    N2 C17 C9 . . 122.3(4) ?
    N2 C17 C16 . . 117.5(3) ?
    C9 C17 C16 . . 120.1(4) ?
    C15 N1 C16 . . 117.8(3) ?
    C15 N1 Y1 . . 123.8(2) ?
    C16 N1 Y1 . . 118.3(2) ?
    C6 N2 C17 . . 117.9(3) ?
    C6 N2 Y1 . . 121.5(3) ?
    C17 N2 Y1 . . 120.1(2) ?
    C18 O5 Y1 . . 96.2(2) ?
    C18 O6 Y1 . 2_756 160.8(2) ?
    C18 O6 Y1 . . 91.13(19) ?
    Y1 O6 Y1 2_756 . 107.71(10) ?
    O5 C18 O6 . . 120.5(3) ?
    O5 C18 C19 . . 121.3(3) ?
    O6 C18 C19 . . 118.1(3) ?
    O5 C18 Y1 . . 58.08(18) ?
    O6 C18 Y1 . . 62.51(17) ?
    C19 C18 Y1 . . 175.0(2) ?
    C18 C19 C20 . . 115.8(3) ?
    C18 C19 H19A . . 108.3 ?
    C20 C19 H19A . . 108.3 ?
    C18 C19 H19B . . 108.3 ?
    C20 C19 H19B . . 108.3 ?
    H19A C19 H19B . . 107.4 ?
    C19 C20 C21 . . 113.9(3) ?
    C19 C20 H20A . . 108.8 ?
    C21 C20 H20A . . 108.8 ?
    C19 C20 H20B . . 108.8 ?
    C21 C20 H20B . . 108.8 ?
    H20A C20 H20B . . 107.7 ?
    C22 C21 C20 . . 114.2(3) ?
    C22 C21 H21A . . 108.7 ?
    C20 C21 H21A . . 108.7 ?
    C22 C21 H21B . . 108.7 ?
    C20 C21 H21B . . 108.7 ?
    H21A C21 H21B . . 107.6 ?
    O8 C22 O7 . . 121.1(4) ?
    O8 C22 C21 . . 119.6(3) ?
    O7 C22 C21 . . 119.3(3) ?
    O8 C22 Y2 . . 61.55(19) ?
    O7 C22 Y2 . . 59.85(19) ?
    C21 C22 Y2 . . 174.3(3) ?
    C22 O7 Y2 . . 92.8(2) ?
    C22 O8 Y2 . . 91.2(2) ?
    C32 N3 C33 . . 116.5(3) ?
    C32 N3 Y2 . . 123.9(2) ?
    C33 N3 Y2 . . 119.5(2) ?
    C23 N4 C34 . . 117.6(3) ?
    C23 N4 Y2 . . 120.4(2) ?
    C34 N4 Y2 . . 122.0(2) ?
    N4 C23 C24 . . 124.2(4) ?
    N4 C23 H23A . . 117.9 ?
    C24 C23 H23A . . 117.9 ?
    C25 C24 C23 . . 118.5(4) ?
    C25 C24 H24A . . 120.7 ?
    C23 C24 H24A . . 120.7 ?
    C24 C25 C26 . . 120.5(4) ?
    C24 C25 H25A . . 119.8 ?
    C26 C25 H25A . . 119.8 ?
    C25 C26 C27 . . 124.3(4) ?
    C25 C26 C34 . . 116.9(4) ?
    C27 C26 C34 . . 118.8(4) ?
    C28 C27 C26 . . 121.9(4) ?
    C28 C27 H27A . . 119.0 ?
    C26 C27 H27A . . 119.0 ?
    C27 C28 C29 . . 121.2(4) ?
    C27 C28 H28A . . 119.4 ?
    C29 C28 H28A . . 119.4 ?
    C33 C29 C30 . . 118.2(4) ?
    C33 C29 C28 . . 118.9(4) ?
    C30 C29 C28 . . 122.9(4) ?
    C31 C30 C29 . . 119.2(4) ?
    C31 C30 H30A . . 120.4 ?
    C29 C30 H30A . . 120.4 ?
    C30 C31 C32 . . 118.9(4) ?
    C30 C31 H31A . . 120.6 ?
    C32 C31 H31A . . 120.6 ?
    N3 C32 C31 . . 124.4(4) ?
    N3 C32 H32A . . 117.8 ?
    C31 C32 H32A . . 117.8 ?
    N3 C33 C29 . . 122.8(3) ?
    N3 C33 C34 . . 117.1(3) ?
    C29 C33 C34 . . 120.1(3) ?
    N4 C34 C26 . . 122.2(3) ?
    N4 C34 C33 . . 118.7(3) ?
    C26 C34 C33 . . 119.1(4) ?
    C35 O9 Y2 . . 105.6(2) ?
    C35 O10 Y2 . 2_767 166.4(2) ?
    C35 O10 Y2 . . 84.7(2) ?
    Y2 O10 Y2 2_767 . 103.43(10) ?
    O9 C35 O10 . . 120.7(3) ?
    O9 C35 C36 . . 120.1(3) ?
    O10 C35 C36 . . 119.2(3) ?
    O9 C35 Y2 . . 50.68(18) ?
    O10 C35 Y2 . . 70.3(2) ?
    C36 C35 Y2 . . 167.8(3) ?
    C35 C36 C37 . . 109.4(3) ?
    C35 C36 H36A . . 109.8 ?
    C37 C36 H36A . . 109.8 ?
    C35 C36 H36B . . 109.8 ?
    C37 C36 H36B . . 109.8 ?
    H36A C36 H36B . . 108.2 ?
    C38 C37 C36 . . 115.1(3) ?
    C38 C37 H37A . . 108.5 ?
    C36 C37 H37A . . 108.5 ?
    C38 C37 H37B . . 108.5 ?
    C36 C37 H37B . . 108.5 ?
    H37A C37 H37B . . 107.5 ?
    C39 C38 C37 . . 111.0(3) ?
    C39 C38 H38A . . 109.4 ?
    C37 C38 H38A . . 109.4 ?
    C39 C38 H38B . . 109.4 ?
    C37 C38 H38B . . 109.4 ?
    H38A C38 H38B . . 108.0 ?
    O11 C39 O12 . . 126.0(3) ?
    O11 C39 C38 . . 117.4(3) ?
    O12 C39 C38 . . 116.6(3) ?
    C39 O11 Y2 . 1_455 138.4(2) ?
    C39 O12 Y2 . 2_667 138.6(2) ?
