# Supplementary material for: Poly[μ4-glutarato-di-μ3-glutarato-bis­(1,10-phenanthroline)diyttrium(III)]
Source: Acta Crystallogr Sect E Struct Rep Online. 2011 Jul 13;67(Pt 8):m1088. doi: 10.1107/S1600536811027188 (PMC3212162; doi:10.1107/S1600536811027188)
Supplement: Supplementary file 2 [file e-67-m1088-Isup2.hkl]

# 
# h,k,l, Fc-squared, Fo-squared, sigma(Fo-squared) and status flag 
# 
data_I
_shelx_title '     Y2(Phen)2[O2C(CH2)3CO2]3  060427H033#     in P-1' 
_shelx_refln_list_code          4 
_shelx_F_calc_maximum      185.34 
_exptl_crystal_F_000       940.00 
_reflns_d_resolution_high  0.7705 
 
loop_ 
 _symmetry_equiv_pos_as_xyz 
 'x, y, z' 
 '-x, -y, -z' 
 
_cell_length_a     8.7681 
_cell_length_b    13.4181 
_cell_length_c    16.4101 
_cell_angle_alpha  83.831 
_cell_angle_beta   84.409 
_cell_angle_gamma  75.086 
 
_shelx_F_squared_multiplier     1.000 
 
loop_ 
 _refln_index_h 
 _refln_index_k 
 _refln_index_l 
 _refln_F_squared_calc 
 _refln_F_squared_meas 
 _refln_F_squared_sigma 
 _refln_observed_status 
   2   0   0      105.37      129.51      8.61 o 
   3   0   0     4249.92     4326.10     32.34 o 
   4   0   0    12006.59    12345.39     93.26 o 
   5   0   0     3223.70     3291.01     46.48 o 
   6   0   0      421.02      383.02     31.39 o 
   7   0   0      479.71      722.53     83.99 o 
   8   0   0     1025.26      947.05    101.24 o 
  10   0   0        8.31       40.65     97.58 o 
 -10   1   0     1012.46     1191.36    134.91 o 
  -9   1   0      399.96      248.46    161.93 o 
  -8   1   0        0.65      -76.62     76.62 o 
  -7   1   0      660.73      479.49    135.93 o 
  -6   1   0      770.93      748.17     30.62 o 
  -5   1   0     4020.06     4094.20     33.71 o 
  -4   1   0     2317.75     2425.99     24.19 o 
  -3   1   0     2284.90     2445.55     24.19 o 
  -2   1   0     1029.14     1145.43     21.52 o 
  -1   1   0      185.20      225.35      6.68 o 
   2   1   0     5918.12     5794.12     52.30 o 
   3   1   0      858.83      776.79     12.71 o 
   4   1   0     5563.40     5594.08     46.12 o 
   5   1   0     1556.16     1499.16     54.62 o 
   6   1   0      903.11      865.60    170.33 o 
   7   1   0     1308.62     1283.91     95.48 o 
   9   1   0     1183.09      968.06    116.19 o 
 -10   2   0       10.16       98.07    100.02 o 
  -9   2   0      298.85      233.46     93.47 o 
  -8   2   0      252.97      182.55     79.30 o 
  -7   2   0       18.42       28.77     18.14 o 
  -6   2   0      154.36      144.92     21.40 o 
  -5   2   0      352.71      359.85     13.15 o 
  -4   2   0     1209.98     1340.77     18.24 o 
  -3   2   0     4983.01     4905.05     48.36 o 
  -2   2   0     6739.09     6591.66     56.52 o 
  -1   2   0      256.53      318.86     19.69 o 
   0   2   0        8.12       12.44     12.90 o 
   1   2   0      117.11      169.62     12.81 o 
   2   2   0      243.63      323.28     31.41 o 
   3   2   0      131.48      193.53     26.55 o 
   4   2   0      177.93      173.92     12.56 o 
   5   2   0      165.26      145.26     19.08 o 
   6   2   0     1253.73     1220.57     21.89 o 
   7   2   0     1247.66     1394.09     96.89 o 
   8   2   0      220.08      281.69     84.63 o 
 -10   3   0        0.18      270.60    106.47 o 
  -9   3   0     1237.33      948.71    108.91 o 
  -8   3   0     2932.00     2705.58     93.27 o 
  -7   3   0     2744.54     2808.27     56.60 o 
  -6   3   0      842.76      840.23     89.70 o 
  -5   3   0       47.66       32.63     16.08 o 
  -4   3   0     5453.17     5755.67     49.90 o 
  -3   3   0     1214.64     1167.58     21.14 o 
  -2   3   0       12.92       18.70     14.45 o 
  -1   3   0       40.98       54.70      9.31 o 
   0   3   0     8794.99     9136.70    131.55 o 
   1   3   0     1073.02     1026.90     26.20 o 
   2   3   0     2300.50     2192.87     44.60 o 
   3   3   0        9.90      -14.15     14.15 o 
   4   3   0      699.65      718.14     15.10 o 
   5   3   0     3053.37     3093.42     39.70 o 
   6   3   0     1302.11     1302.45     25.54 o 
   7   3   0     1585.09     1518.73     16.56 o 
   8   3   0       33.98      123.23     77.79 o 
 -10   4   0       20.06      259.02    103.78 o 
  -9   4   0       96.94      192.13     86.93 o 
  -8   4   0      472.48      387.25     32.71 o 
  -7   4   0      861.02      869.11     57.58 o 
  -6   4   0      425.07      332.33     24.02 o 
  -5   4   0     2141.93     2165.62     34.96 o 
  -4   4   0     2745.65     2708.13     34.34 o 
  -3   4   0     2231.91     2178.08     26.29 o 
  -2   4   0       87.70       64.53     11.24 o 
  -1   4   0     4476.81     4393.42     37.35 o 
   0   4   0    10663.98    10922.26    168.44 o 
   1   4   0    13024.67    13131.08    157.04 o 
   2   4   0      196.35      195.13     29.93 o 
   3   4   0       41.55       87.36     19.76 o 
   4   4   0     9360.24     9326.11     94.88 o 
   5   4   0     6312.45     6246.17     71.71 o 
   6   4   0      779.75      846.95     48.65 o 
   7   4   0        1.62        7.02     17.16 o 
   8   4   0      106.11       78.05     44.07 o 
  10   4   0      157.54       66.84     96.06 o 
  -9   5   0      870.54     1002.41    106.13 o 
  -8   5   0      329.40      254.58     45.15 o 
  -7   5   0       89.46      129.83     43.95 o 
  -6   5   0      813.15      773.07     45.89 o 
  -5   5   0     2696.18     2667.88     54.06 o 
  -4   5   0      960.36      953.36     26.25 o 
  -3   5   0      772.56      766.91     19.24 o 
  -2   5   0     1857.93     1870.28     28.69 o 
  -1   5   0     2417.36     2475.69     26.89 o 
   0   5   0     3016.99     3127.86     49.88 o 
   1   5   0     3129.19     3117.44     37.08 o 
   2   5   0        0.55        7.30     35.40 o 
   3   5   0     1779.23     1854.56     36.37 o 
   4   5   0     4818.26     4605.06     55.23 o 
   5   5   0     3750.71     3760.35     49.61 o 
   6   5   0      299.98      277.38     22.43 o 
   7   5   0      838.98      857.36     30.42 o 
   8   5   0     1210.69     1142.31     56.32 o 
  10   5   0      873.52     1080.44    126.16 o 
  -9   6   0        3.91      -15.83     75.15 o 
  -8   6   0       22.23       73.29    116.15 o 
  -7   6   0      136.26      117.72     69.53 o 
  -6   6   0      381.67      436.60     66.14 o 
  -5   6   0      136.23      217.59     24.90 o 
  -4   6   0      170.61      137.76     18.73 o 
  -3   6   0     1000.90      946.95     36.27 o 
  -2   6   0     5563.73     5428.59     48.40 o 
  -1   6   0     6005.93     5654.47     85.69 o 
   0   6   0     3772.10     3870.54     88.64 o 
   1   6   0       56.71       38.30     38.19 o 
   2   6   0     3067.37     2872.67    135.91 o 
   3   6   0    14571.63    15648.40    419.61 o 
   4   6   0     3396.99     3206.26     87.19 o 
   5   6   0       92.10      103.22     44.11 o 
   6   6   0      173.79      184.33     24.18 o 
   7   6   0      696.75      703.39     28.92 o 
   8   6   0       27.45       58.96     24.90 o 
   9   6   0        1.89        7.75     21.40 o 
  10   6   0       71.84       98.36     92.20 o 
  -8   7   0      919.50      876.00     83.41 o 
  -7   7   0     2575.92     2587.26     60.98 o 
  -6   7   0     1217.95     1192.42     42.20 o 
  -5   7   0       32.07       65.32     32.86 o 
  -4   7   0     1048.20      977.58     89.84 o 
  -3   7   0     1912.54     1806.65     35.47 o 
  -2   7   0      483.81      493.90     32.45 o 
  -1   7   0      367.53      214.47     60.18 o 
   0   7   0      168.46      156.84     30.96 o 
   1   7   0     2308.29     2467.41     27.87 o 
   2   7   0     2697.85     2693.62     46.60 o 
   3   7   0      332.38      323.46     24.24 o 
   4   7   0       31.19       36.34     73.83 o 
   5   7   0       44.26       32.27     34.82 o 
   6   7   0     1477.54     1530.32     47.11 o 
   7   7   0     1568.37     1472.87     54.48 o 
   8   7   0      507.87      506.69     90.00 o 
   9   7   0       73.60       88.38     30.10 o 
  10   7   0      244.76      459.31    106.47 o 
  -8   8   0       11.17       52.43     59.81 o 
  -7   8   0      344.86      262.56     45.53 o 
  -6   8   0        4.09       55.69     49.94 o 
  -5   8   0      575.68      548.05     32.85 o 
  -4   8   0     2130.02     2160.50     51.87 o 
  -3   8   0     3356.42     3330.14     95.65 o 
  -2   8   0     1805.28     1911.95     68.60 o 
  -1   8   0       33.71       53.80     41.98 o 
   0   8   0      339.06      393.02    282.08 o 
   1   8   0     9578.32    10043.75    205.76 o 
   2   8   0     3925.68     3932.80     61.95 o 
   3   8   0        5.22      -34.72     34.72 o 
   4   8   0     1717.26     1750.04     55.63 o 
   5   8   0     2723.99     2755.97     47.82 o 
   6   8   0      954.87      944.08     46.43 o 
   7   8   0      115.13      113.50     25.35 o 
   8   8   0        2.99        9.81     31.71 o 
   9   8   0       62.03       54.57     20.51 o 
  10   8   0       58.51      243.53     94.35 o 
  -7   9   0        1.80      104.47     45.78 o 
  -6   9   0      240.94      181.62     85.70 o 
  -5   9   0      293.39      284.77     53.90 o 
  -4   9   0      656.02      635.50     62.74 o 
  -3   9   0      250.20      223.94     56.63 o 
  -2   9   0     1609.17     1436.85     81.60 o 
  -1   9   0       37.55       65.08     55.41 o 
   0   9   0      509.85      550.24     66.60 o 
   1   9   0     1798.72     1852.86     87.95 o 
   2   9   0      957.08     1017.44     27.28 o 
   3   9   0      507.90      477.88     40.16 o 
   4   9   0     1107.23     1082.78     41.60 o 
   5   9   0     5907.31     5805.31     84.00 o 
   6   9   0      362.85      431.83     40.64 o 
   7   9   0      708.37      654.59     37.30 o 
   8   9   0     2280.29     2291.06     52.80 o 
   9   9   0     3129.32     2923.57     95.80 o 
  10   9   0      554.14      934.44    111.55 o 
  -7  10   0       61.49       -2.59     47.15 o 
  -6  10   0      185.77      280.03     98.21 o 
  -5  10   0      339.66      239.67     58.49 o 
  -4  10   0      764.46      763.62     71.14 o 
  -3  10   0      301.97      355.86     64.89 o 
  -2  10   0     1680.63     1654.62     90.35 o 
  -1  10   0     1456.20     1476.67     88.88 o 
   0  10   0     1609.59     1562.32     91.76 o 
   1  10   0      109.81      174.73     65.04 o 
   2  10   0     1479.16     1396.08     75.93 o 
   3  10   0     2620.62     2568.95    206.05 o 
   4  10   0     1951.13     1934.82     44.90 o 
   5  10   0      993.49      899.83     41.40 o 
   6  10   0      210.10      192.89     39.19 o 
   7  10   0      225.83      180.52     34.09 o 
   8  10   0      489.79      556.40     35.46 o 
   9  10   0       91.99      105.29     31.58 o 
  10  10   0        0.48      -37.53     82.82 o 
  -6  11   0      395.94      461.90    115.32 o 
  -5  11   0        5.33      -50.77     58.05 o 
  -4  11   0       29.25      -61.71     61.71 o 
  -3  11   0      753.27      873.37     80.23 o 
  -2  11   0     4646.31     4658.39    149.13 o 
  -1  11   0        3.41      -65.52     65.52 o 
   0  11   0        7.89      -24.58     66.75 o 
   1  11   0      631.59      632.47     81.55 o 
   2  11   0        7.13      127.97     69.63 o 
   3  11   0     1055.37      933.11    158.68 o 
   4  11   0      289.74      374.53     94.18 o 
   5  11   0      563.61      525.37     36.17 o 
   6  11   0     1409.62     1402.49     53.75 o 
   7  11   0     1244.06     1271.53     48.71 o 
   8  11   0      297.56      239.17     32.78 o 
   9  11   0      126.29       79.62     43.02 o 
  10  11   0       43.67       28.98    137.01 o 
  -5  12   0       61.08       59.66     64.84 o 
  -4  12   0      508.52      477.29     79.50 o 
  -3  12   0     1509.08     1443.05    101.24 o 
  -2  12   0      688.56      915.53     92.45 o 
  -1  12   0       68.68       76.62     73.68 o 
   0  12   0      737.14      636.82     88.98 o 
   1  12   0     3420.70     3473.38    224.52 o 
   2  12   0     3219.84     3097.68    135.89 o 
   3  12   0      275.55      258.08     18.32 o 
   4  12   0        2.74      -10.25     24.94 o 
   5  12   0     1061.83      955.52     79.50 o 
   6  12   0      792.10      853.92     38.27 o 
   7  12   0      287.84      275.10     42.97 o 
   8  12   0       46.70       84.60     41.35 o 
   9  12   0       45.41       13.63     33.01 o 
  -5  13   0      268.06      224.47    135.35 o 
  -4  13   0      482.70      354.74     84.92 o 
  -3  13   0      222.17      286.97    143.07 o 
  -2  13   0       58.48       69.29     78.72 o 
  -1  13   0      174.89      286.38     86.29 o 
   0  13   0      183.41       94.50     79.99 o 
   1  13   0      386.41      357.04     87.90 o 
   2  13   0      441.15      361.19    155.28 o 
   3  13   0       70.49       47.30     75.15 o 
   4  13   0      270.43      236.64     30.76 o 
   5  13   0      202.68      138.75     27.46 o 
   6  13   0     1447.75     1372.30     52.98 o 
   7  13   0      428.87      437.74     52.29 o 
   8  13   0      322.83      329.13     59.92 o 
   9  13   0      978.55     1073.43     59.02 o 
  -4  14   0      149.55       77.64    142.58 o 
  -3  14   0       52.44       52.82     84.43 o 
  -2  14   0      502.12      532.16    100.07 o 
  -1  14   0      786.98      752.63    109.40 o 
   0  14   0      917.87     1095.54    117.95 o 
   1  14   0      507.10      600.03    107.40 o 
   2  14   0       50.74      -26.29     85.90 o 
   3  14   0     1334.04     1479.21    206.88 o 
   4  14   0      402.54      529.96    167.21 o 
   5  14   0     1178.87     1072.56    103.08 o 
   6  14   0      139.19      136.70     44.32 o 
   7  14   0      310.23      298.50     40.74 o 
   8  14   0       46.68        5.04     45.57 o 
  -2  15   0       49.10       65.04     94.11 o 
  -1  15   0       34.33      148.93    173.85 o 
   0  15   0       64.27       35.23     96.11 o 
   1  15   0      176.33      269.67    182.84 o 
   2  15   0       12.20       22.43     89.61 o 
   3  15   0       21.03      145.85     96.41 o 
   4  15   0      292.42      387.09    102.27 o 
   5  15   0        9.90       53.62     86.19 o 
   6  15   0      219.13      168.53     76.63 o 
   7  15   0      574.30      522.41     67.15 o 
  -1  16   0      454.42      538.51    124.01 o 
   0  16   0      111.42       41.00    104.71 o 
   1  16   0      867.60     1062.90    139.45 o 
   2  16   0     1669.08     1705.69    259.70 o 
   3  16   0      440.25      635.70    122.69 o 
   4  16   0       41.14      -68.26    101.34 o 
   5  16   0       63.69      -42.02     98.29 o 
   6  16   0      314.06      235.88    111.48 o 
   1  17   0       69.80      -18.81    111.02 o 
   2  17   0       97.05     -122.01    122.01 o 
   3  17   0       79.08       55.70    113.12 o 
   4  17   0       20.36      247.19    204.49 o 
  -4 -17   1      254.49      101.83    113.51 o 
  -3 -17   1      633.18      794.26    141.21 o 
  -2 -17   1      331.27      286.72    221.69 o 
  -6 -16   1       51.30       41.36     63.32 o 
  -5 -16   1      120.64      308.86    107.89 o 
  -4 -16   1      117.80      104.27    100.46 o 
  -3 -16   1       49.65       49.50    100.56 o 
  -2 -16   1       90.16       99.29    108.08 o 
  -1 -16   1       58.61       45.69    187.48 o 
   0 -16   1      228.19      191.59    114.73 o 
   1 -16   1      402.29      454.66    219.25 o 
  -7 -15   1        7.62      -26.57     54.48 o 
  -6 -15   1      367.78      428.75    138.04 o 
  -5 -15   1      792.05      759.12    189.00 o 
  -4 -15   1      434.68      491.21    176.73 o 
  -3 -15   1        1.85      -41.14     91.71 o 
  -2 -15   1      836.74      936.45    124.79 o 
  -1 -15   1      948.51      868.48    122.89 o 
   0 -15   1     1168.34     1259.52    134.76 o 
   1 -15   1      323.17      437.66    112.43 o 
   2 -15   1       26.68       94.01     97.28 o 
  -8 -14   1        6.04       69.26     35.12 o 
  -7 -14   1      837.21      798.57     64.56 o 
  -6 -14   1     1001.27     1065.36     39.99 o 
  -5 -14   1      858.46      688.38     72.34 o 
  -4 -14   1        3.33      136.62     86.49 o 
  -3 -14   1        7.96      -78.33     86.05 o 
  -2 -14   1       20.66     -106.67    156.46 o 
  -1 -14   1       85.15       69.82     86.24 o 
   0 -14   1        6.52       44.90     86.54 o 
   1 -14   1        6.93      144.63     92.55 o 
   2 -14   1      337.08      125.33    159.29 o 
   3 -14   1      314.43      247.44     93.28 o 
   4 -14   1      552.24      481.24    101.44 o 
  -9 -13   1        0.99      -12.64     46.24 o 
  -8 -13   1      484.07      620.41     47.46 o 
  -7 -13   1      824.58      882.95     50.44 o 
  -6 -13   1      822.80      822.55     66.45 o 
  -5 -13   1       26.93      -13.82     24.17 o 
  -4 -13   1     1341.64     1401.62    108.38 o 
  -3 -13   1     1770.86     1902.45    118.74 o 
  -2 -13   1     1969.41     1862.73    123.28 o 
  -1 -13   1      576.97      471.67    162.86 o 
   0 -13   1       36.79      143.22     84.24 o 
   1 -13   1      386.87      383.08    159.05 o 
   2 -13   1      565.49      763.33     98.07 o 
   3 -13   1      183.49       14.76     74.95 o 
   4 -13   1       93.50      210.40     82.97 o 
   5 -13   1        5.60      140.04     78.62 o 
  -9 -12   1     1189.96     1161.05     55.80 o 
  -8 -12   1      697.59      696.68     51.78 o 
  -7 -12   1      368.77      467.75    104.08 o 
  -6 -12   1       36.17       19.20     27.61 o 
  -5 -12   1      757.66      593.64    232.17 o 
  -4 -12   1       20.78       18.37     34.03 o 
  -3 -12   1        2.14      -23.36     70.80 o 
  -2 -12   1      198.38      235.08     76.57 o 
  -1 -12   1      131.20      213.53     78.86 o 
   0 -12   1       22.71       85.17     75.20 o 
   1 -12   1      464.28      432.82     85.36 o 
   2 -12   1      685.12      899.60     94.16 o 
   3 -12   1        8.43      -28.39     69.24 o 
   4 -12   1      184.43      115.07     71.63 o 
   5 -12   1      516.98      757.32     87.37 o 
 -10 -11   1       15.47       69.63     82.53 o 
  -9 -11   1      215.52      183.43     41.20 o 
  -8 -11   1      409.57      391.63    139.93 o 
  -7 -11   1        0.57      -33.22     33.22 o 
  -6 -11   1      833.80      890.75     50.79 o 
  -5 -11   1     2771.74     2777.97     57.77 o 
  -4 -11   1     2079.77     2002.87     56.57 o 
  -3 -11   1      471.41      455.65     32.22 o 
  -2 -11   1      879.16      857.14    152.74 o 
  -1 -11   1     2600.59     2773.62    122.74 o 
   0 -11   1     2237.81     2161.08    184.60 o 
   1 -11   1     1834.73     1861.90    106.91 o 
   2 -11   1      149.33      186.12     70.95 o 
   3 -11   1     5274.04     5233.30    161.49 o 
   4 -11   1      794.80      875.81     82.53 o 
   5 -11   1      376.17      346.82     68.90 o 
   6 -11   1        2.86       86.14     62.15 o 
 -10 -10   1      913.90     1088.65    114.00 o 
  -9 -10   1     1092.94     1087.27     76.14 o 
  -8 -10   1        9.10       27.17     26.28 o 
  -7 -10   1       20.07       -0.30     25.82 o 
  -6 -10   1     1005.32     1008.83     37.09 o 
  -5 -10   1     1229.62     1140.23     43.22 o 
  -4 -10   1     1572.99     1459.56     53.68 o 
  -3 -10   1      169.25      207.39     17.17 o 
  -2 -10   1      394.95      613.66     73.73 o 
  -1 -10   1       67.30       32.05     61.86 o 
   0 -10   1       64.99       70.82     53.41 o 
   1 -10   1       39.10      -23.79     42.22 o 
   2 -10   1        7.40       28.77     59.12 o 
   3 -10   1     2578.77     2691.96     93.35 o 
   4 -10   1      517.31      465.12    116.73 o 
   5 -10   1      325.17      396.13     63.77 o 
   6 -10   1       34.68      110.58     55.80 o 
   7 -10   1      674.86      553.02    112.04 o 
 -10  -9   1        7.90      -74.81     88.39 o 
  -9  -9   1       62.24       17.61     27.54 o 
  -8  -9   1        9.71       36.22     23.54 o 
  -7  -9   1     1741.60     1761.55     47.00 o 
  -6  -9   1      322.95      362.71     33.02 o 
  -5  -9   1      436.89      545.81    101.46 o 
  -4  -9   1      160.10      216.63     41.26 o 
  -3  -9   1     2318.05     2314.14     51.88 o 
  -2  -9   1     5366.07     5332.91    132.64 o 
  -1  -9   1     1084.58     1099.96     54.61 o 
   0  -9   1       41.80        4.56     37.41 o 
   1  -9   1     1243.17     1432.45     58.87 o 
   2  -9   1      359.69      412.29     56.22 o 
   3  -9   1       51.40       80.46     48.96 o 
   4  -9   1     1549.60     1705.96     72.17 o 
   5  -9   1      261.16      233.20     29.81 o 
   6  -9   1       65.25       66.56     30.70 o 
   7  -9   1        3.66      -38.45     40.55 o 
 -10  -8   1       86.42      276.22     96.01 o 
  -9  -8   1      401.97      271.05     24.99 o 
  -8  -8   1      963.25     1013.66    128.04 o 
  -7  -8   1     2542.21     2497.00     67.07 o 
  -6  -8   1       29.33       24.26     41.02 o 
  -5  -8   1     2962.94     3023.18     71.23 o 
  -4  -8   1      834.65      838.94    110.04 o 
  -3  -8   1     1768.73     1807.85     38.82 o 
  -2  -8   1       40.06       51.49     16.71 o 
  -1  -8   1     1656.97     1805.51     61.13 o 
   0  -8   1     1385.50     1439.03     85.19 o 
   1  -8   1      304.44      369.99     63.08 o 
   2  -8   1      190.46      270.89     48.01 o 
   3  -8   1     1645.75     1632.27     52.93 o 
   4  -8   1        4.00      -22.09     22.09 o 
   5  -8   1      383.27      421.93     28.20 o 
   6  -8   1     1729.74     1793.15     50.84 o 
   7  -8   1     1552.20     1565.73     77.35 o 
   8  -8   1        8.00      -27.56     58.98 o 
 -11  -7   1        1.26      -83.36    105.05 o 
 -10  -7   1       35.67      149.96    165.59 o 
  -9  -7   1      690.73      589.61     51.74 o 
  -8  -7   1      114.96       84.78     18.08 o 
  -7  -7   1       73.42       99.52     31.71 o 
  -6  -7   1       68.94      102.41     28.24 o 
  -5  -7   1     3794.02     3803.56     65.21 o 
  -4  -7   1    12901.12    12979.95    315.94 o 
  -3  -7   1     3850.30     3745.65     73.24 o 
  -2  -7   1      204.93      220.44     21.08 o 
  -1  -7   1    10896.45    11233.97    170.08 o 
   0  -7   1     3439.37     3336.22     75.40 o 
   1  -7   1     4622.22     4498.58     76.72 o 
   2  -7   1      579.62      569.33     40.45 o 
   3  -7   1      189.15      179.86     29.27 o 
   4  -7   1      324.62      359.53     24.50 o 
   5  -7   1      648.67      567.23     31.26 o 
   6  -7   1      357.93      299.06     29.64 o 
   7  -7   1       74.00       97.34     63.11 o 
   8  -7   1       12.19       -9.59     51.43 o 
 -11  -6   1      714.47      850.35    138.28 o 
 -10  -6   1     1193.66     1675.44    229.36 o 
  -9  -6   1     1353.89     1064.05     60.92 o 
  -8  -6   1      218.32      196.82     24.47 o 
  -7  -6   1       13.66        3.58     15.59 o 
  -6  -6   1      897.62      763.14     69.35 o 
  -5  -6   1     1481.08     1403.92     32.62 o 
  -4  -6   1       55.12        9.29     26.65 o 
  -3  -6   1      352.31      372.77     41.90 o 
  -2  -6   1     2430.06     2664.83     57.53 o 
  -1  -6   1     5662.08     6041.20     84.92 o 
   0  -6   1       83.14       42.02     46.53 o 
   1  -6   1      803.05      879.08     51.94 o 
   2  -6   1       39.06       50.95     13.79 o 
   3  -6   1     1771.63     1706.79     41.48 o 
   4  -6   1     4177.12     4151.27     95.34 o 
   5  -6   1     2531.92     2570.19     48.80 o 
   6  -6   1       39.24       -5.28     23.56 o 
   7  -6   1      828.82      819.07     66.50 o 
   8  -6   1     2030.37     1853.52     90.25 o 
   9  -6   1     1537.08     1786.80    117.71 o 
 -11  -5   1       57.33      102.61    110.04 o 
 -10  -5   1       11.10     -120.10    168.04 o 
  -9  -5   1        1.27      142.43     86.44 o 
  -8  -5   1        8.95        4.61     19.96 o 
  -7  -5   1      344.23      264.43     15.24 o 
  -6  -5   1     1808.43     1731.18     73.62 o 
  -5  -5   1     5454.74     5369.62    124.51 o 
  -4  -5   1      354.73      370.30     25.73 o 
  -3  -5   1      440.86      369.49     26.24 o 
  -2  -5   1    12728.53    12724.44    149.38 o 
  -1  -5   1    11444.25    11325.91    104.49 o 
   0  -5   1     2180.43     2109.41     58.59 o 
   1  -5   1      141.81       98.08     12.53 o 
   2  -5   1     3957.72     3836.92     40.28 o 
   3  -5   1     3366.49     3380.77     44.96 o 
   4  -5   1     1963.44     2051.93     39.56 o 
   5  -5   1      331.59      368.85     31.82 o 
   6  -5   1      353.01      353.37     23.92 o 
   7  -5   1      377.64      364.28     23.54 o 
   8  -5   1       30.34      103.45    132.34 o 
   9  -5   1        0.71      -28.29     76.37 o 
 -10  -4   1      153.26      119.03     99.43 o 
  -9  -4   1      444.69      789.47    105.30 o 
  -8  -4   1     3451.38     3508.90    148.69 o 
  -7  -4   1     1122.34     1076.78     34.51 o 
  -6  -4   1      465.84      448.82     28.27 o 
  -5  -4   1      208.78      208.13     17.79 o 
  -4  -4   1     4041.83     4207.79     59.02 o 
  -3  -4   1       24.52       24.93     18.06 o 
  -2  -4   1      179.88      216.69     15.78 o 
  -1  -4   1     4495.18     4596.33     43.53 o 
   0  -4   1       13.21       22.85     28.24 o 
   1  -4   1      384.91      311.46     27.35 o 
   2  -4   1     1155.54     1094.07     28.49 o 
   3  -4   1     4228.51     4127.04     63.13 o 
   4  -4   1      341.00      354.31     20.55 o 
   5  -4   1      956.82      886.36     30.36 o 
   6  -4   1     1077.95     1116.39     66.66 o 
   7  -4   1     2036.67     2133.88     53.45 o 
   8  -4   1      874.37      742.57     40.53 o 
   9  -4   1       11.60       48.23     79.89 o 
  10  -4   1      327.18      419.83    108.77 o 
 -10  -3   1      111.00      -81.21    100.27 o 
  -8  -3   1     1119.37     1365.12    106.18 o 
  -7  -3   1      899.70     1032.94     65.81 o 
  -6  -3   1      766.24      721.68     54.92 o 
  -5  -3   1       50.54       66.53      9.37 o 
  -4  -3   1    16311.01    16706.79    141.62 o 
  -3  -3   1     2000.16     1727.07     31.64 o 
  -2  -3   1      448.34      445.41     16.43 o 
  -1  -3   1     5995.33     6064.02     51.00 o 
   0  -3   1    23361.08    23527.69    284.49 o 
   1  -3   1      641.99      680.48     23.81 o 
   2  -3   1     6407.82     6163.40     57.03 o 
   3  -3   1      711.36      746.07     32.63 o 
   4  -3   1     2115.74     2072.63     33.89 o 
   5  -3   1      417.08      469.98     34.12 o 
   6  -3   1       86.58       63.61     16.52 o 
   7  -3   1        5.44      -16.77     38.60 o 
   8  -3   1      220.67      163.99     80.72 o 
   9  -3   1       78.41      106.72     87.32 o 
  10  -3   1      371.53      921.69    123.82 o 
 -10  -2   1      679.16      943.73    127.58 o 
  -8  -2   1     2161.75     2175.50    122.84 o 
  -7  -2   1        0.27        2.20     57.50 o 
  -6  -2   1      580.98      484.27     69.04 o 
  -5  -2   1     3462.78     3422.64     45.67 o 
  -4  -2   1     1430.81     1390.84     43.61 o 
  -3  -2   1      206.89      230.37     10.98 o 
  -2  -2   1     1871.95     1793.36     35.38 o 
  -1  -2   1       50.38       67.93      7.06 o 
   0  -2   1      822.37      951.54     30.17 o 
   1  -2   1     6883.62     6932.50     60.45 o 
   2  -2   1      112.67      125.47     17.48 o 
   3  -2   1     5696.93     5888.43     57.50 o 
   4  -2   1     3697.82     3610.13     47.88 o 
   5  -2   1     3453.69     3476.00     49.86 o 
   6  -2   1      237.94      247.75     18.13 o 
   7  -2   1        6.09        5.94     18.91 o 
   8  -2   1     2150.07     2042.78    155.70 o 
  10  -2   1     1315.69     1448.08    139.99 o 
 -11  -1   1       45.41      163.98    211.92 o 
 -10  -1   1       44.89       11.73     94.74 o 
  -9  -1   1      382.13      641.46    104.91 o 
  -8  -1   1      636.85      680.51     92.35 o 
  -7  -1   1      204.13      355.24     67.38 o 
  -6  -1   1     8389.06     8474.49    167.56 o 
  -5  -1   1     5737.33     5920.78     96.80 o 
  -4  -1   1     2167.29     2178.99     49.79 o 
  -3  -1   1       50.79       39.06     11.74 o 
  -2  -1   1     2677.23     2652.81     23.74 o 
   1  -1   1     1786.90     1772.14     23.69 o 
   2  -1   1     3352.55     3370.29     33.96 o 
   3  -1   1    29388.16    29884.20    311.88 o 
   4  -1   1     1257.51     1190.54     21.52 o 
   5  -1   1      368.52      369.02     23.19 o 
   6  -1   1       43.71       54.99     15.37 o 
   7  -1   1        3.52       19.88     15.21 o 
   8  -1   1      162.56      132.17     11.97 o 
   9  -1   1      143.63      143.85     88.29 o 
 -10   0   1      182.60      191.83    104.81 o 
  -9   0   1       68.33      134.62     90.25 o 
  -8   0   1     1273.26     1542.93    188.17 o 
  -7   0   1     1562.82     1708.51     74.71 o 
  -6   0   1     1061.67     1107.81     58.42 o 
  -5   0   1     1100.83     1162.50     49.04 o 
  -4   0   1      150.86      158.12     33.57 o 
  -3   0   1       14.45        9.93     24.59 o 
  -2   0   1      798.11      841.78     34.43 o 
   2   0   1    20299.15    20747.78    187.06 o 
   3   0   1     1884.33     1816.35     49.27 o 
   4   0   1       24.10       18.23     16.92 o 
   5   0   1        7.01        0.08     15.11 o 
   6   0   1      340.21      351.04     14.73 o 
   7   0   1     3444.05     3371.66     32.44 o 
   8   0   1     1799.61     1795.15    113.75 o 
 -10   1   1       13.17        3.62     94.26 o 
  -9   1   1      697.17      653.68    106.91 o 
  -8   1   1      996.58     1086.01    100.12 o 
  -7   1   1       90.63      150.66     51.16 o 
  -6   1   1      164.39      175.03     44.89 o 
  -5   1   1      732.83      739.26     15.01 o 
  -4   1   1     7164.08     7455.64    168.83 o 
  -3   1   1    16446.15    16977.72    163.39 o 
  -2   1   1    10914.55    10762.81    125.43 o 
  -1   1   1      843.82      844.34     52.62 o 
   2   1   1     8095.19     7871.12     85.84 o 
   3   1   1      473.14      390.63     16.51 o 
   4   1   1     2377.72     2481.92     32.91 o 
   5   1   1      324.62      323.50     26.38 o 
   6   1   1      162.94      138.60     40.50 o 
   7   1   1      527.89      478.99     33.28 o 
 -10   2   1      511.34      533.67    119.57 o 
  -9   2   1     2804.37     3009.43    253.99 o 
  -8   2   1     1418.62     1311.61    105.35 o 
  -7   2   1      669.67      688.65     58.90 o 
  -6   2   1        8.80        5.29     16.54 o 
  -5   2   1     1456.07     1460.04     70.13 o 
  -4   2   1     2044.65     1878.83     54.30 o 
  -3   2   1      137.35      134.09     17.23 o 
  -2   2   1        3.11       16.75     11.61 o 
  -1   2   1     2209.44     2252.55     24.70 o 
   1   2   1     2718.29     2833.77     45.10 o 
   2   2   1     3128.53     3016.59     38.38 o 
   3   2   1      937.39      944.15     19.52 o 
   4   2   1    10487.29    10797.08    130.39 o 
   5   2   1     5374.38     5326.23     52.23 o 
   6   2   1     1510.66     1499.82    204.51 o 
   7   2   1      506.23      511.83     82.38 o 
   9   2   1     2265.18     2327.26    138.18 o 
 -10   3   1       43.98        7.72     96.01 o 
  -9   3   1       28.75       78.62     85.51 o 
  -8   3   1      158.43      125.92    131.73 o 
  -7   3   1       10.37        0.68     21.57 o 
  -6   3   1      537.13      540.93     20.99 o 
  -5   3   1     1131.74     1127.80     39.64 o 
  -4   3   1     3070.03     3039.83     37.35 o 
  -3   3   1     6165.34     6686.77     52.08 o 
  -2   3   1     5584.45     5312.74     53.29 o 
  -1   3   1     3536.73     3360.19     50.91 o 
   0   3   1      490.28      478.85     34.06 o 
   2   3   1       10.22       -2.74     47.25 o 
   3   3   1      514.39      475.02     24.90 o 
   4   3   1     3149.98     3006.19     56.27 o 
   5   3   1     3499.31     3422.52    126.24 o 
   6   3   1      100.15       77.89     19.59 o 
   7   3   1       29.78       29.17     12.13 o 
   8   3   1     1027.35      900.35     45.34 o 
   9   3   1       82.37        8.99     79.60 o 
  -9   4   1       53.60       -8.84     79.74 o 
  -8   4   1      412.51      362.92     14.86 o 
  -7   4   1      514.09      496.71     28.90 o 
  -6   4   1     2964.13     3032.43    127.91 o 
  -5   4   1     1044.78     1018.65     28.04 o 
  -4   4   1      380.11      411.70     22.99 o 
  -3   4   1     5672.55     5802.02     65.85 o 
  -2   4   1     2305.01     2416.18     29.01 o 
  -1   4   1      467.01      536.39     18.41 o 
   0   4   1     3616.12     3557.96     79.35 o 
   1   4   1     3837.35     3738.90     82.28 o 
   3   4   1     1086.78     1059.43     30.31 o 
   4   4   1      842.94      755.81     58.81 o 
   5   4   1       46.23        7.07     21.43 o 
   6   4   1     1883.07     1943.89     83.53 o 
   7   4   1     1748.99     1705.97     64.91 o 
   8   4   1     2972.05     2792.38     57.91 o 
  11   4   1      142.74       65.62    110.23 o 
  -9   5   1       54.53       78.62     81.31 o 
  -8   5   1      598.06      727.27    148.49 o 
  -7   5   1     1915.51     1876.52    115.05 o 
  -6   5   1      115.25       83.34     39.42 o 
  -5   5   1      770.22      774.02     34.58 o 
  -4   5   1     8683.17     8892.93     98.68 o 
  -3   5   1    10316.60    10317.04    129.37 o 
  -2   5   1     4158.25     4141.75     39.76 o 
  -1   5   1       25.65       29.29     19.74 o 
   0   5   1     4960.04     4886.33     98.41 o 
   1   5   1    10531.44    10146.99    183.33 o 
   2   5   1     6929.96     6632.23    123.67 o 
   3   5   1     4949.62     5059.07     54.08 o 
   4   5   1      368.18      384.46     22.71 o 
   5   5   1     1101.60     1086.39     26.67 o 
   6   5   1      484.05      498.62     30.85 o 
   7   5   1      180.84      235.57     19.03 o 
   8   5   1        1.06        5.11     35.50 o 
   9   5   1       16.77       14.77     11.28 o 
  -9   6   1      972.49     1098.91    181.77 o 
  -8   6   1     1377.33     1368.19     97.53 o 
  -7   6   1      191.51      240.39     49.55 o 
  -6   6   1      176.19      183.02     24.95 o 
  -5   6   1      823.50      834.20     37.48 o 
  -4   6   1     4403.42     4223.42     72.92 o 
  -3   6   1       33.29      103.94     19.03 o 
  -2   6   1       13.17       -4.02     26.85 o 
  -1   6   1      458.37      467.25     23.86 o 
   0   6   1      529.74      496.38    119.81 o 
   1   6   1    10745.66    10962.90    197.35 o 
   2   6   1      697.97      734.29     47.67 o 
   3   6   1      893.07      953.29     59.69 o 
   4   6   1       46.33       89.45     23.24 o 
   5   6   1     7880.44     8235.27    106.73 o 
   6   6   1     4193.79     4151.35    104.60 o 
   7   6   1       55.12       64.14     20.69 o 
   8   6   1      349.86      322.13     23.03 o 
   9   6   1     1680.67     1553.71     68.31 o 
  -8   7   1       60.43      103.73     65.57 o 
  -7   7   1       20.45       -9.19     45.77 o 
  -6   7   1       73.40      131.77     49.61 o 
  -5   7   1     1065.45     1049.71     36.93 o 
  -4   7   1     3194.32     3105.21     49.87 o 
  -3   7   1     1078.19     1052.73     98.43 o 
  -2   7   1       39.60       50.68     34.20 o 
  -1   7   1     2394.21     2289.58     38.93 o 
   0   7   1     6746.97     6553.05    169.55 o 
   1   7   1     8020.62     8090.08    158.46 o 
   2   7   1        4.92        4.00     16.46 o 
   3   7   1       32.83       20.09     29.16 o 
   4   7   1     5551.28     5505.09     88.63 o 
   5   7   1      428.87      394.92     39.61 o 
   6   7   1      476.10      464.85     39.46 o 
   7   7   1       15.59       17.13     38.28 o 
   8   7   1        3.01       31.69     42.80 o 
   9   7   1       18.14       27.11     23.00 o 
  -7   8   1      311.63      266.51     57.85 o 
  -6   8   1      801.43      819.57    111.58 o 
  -5   8   1      144.64       20.57     69.97 o 
  -4   8   1       82.84       58.59     27.75 o 
  -3   8   1       46.11       97.27     33.57 o 
  -2   8   1       14.93       48.62     65.92 o 
  -1   8   1      160.16      133.61     61.57 o 
   0   8   1      110.92       99.46     11.19 o 
   1   8   1       18.37       13.95      9.33 o 
   2   8   1     1127.39     1188.83     26.54 o 
   3   8   1     4880.01     4974.63     69.89 o 
   4   8   1     2220.02     2194.12     41.97 o 
   5   8   1      850.44      772.27     42.84 o 
   6   8   1      202.88      218.82     31.26 o 
   7   8   1     2467.40     2493.02     53.27 o 
   8   8   1     2821.97     2799.42     55.69 o 
   9   8   1      882.71      896.93    128.29 o 
  -7   9   1      738.51      863.20     57.61 o 
  -6   9   1      523.98      575.11     54.19 o 
  -5   9   1      136.77      125.92     81.99 o 
  -4   9   1       36.11       76.52     47.74 o 
  -3   9   1     1169.60     1122.04    106.67 o 
  -2   9   1     3042.72     2954.19     45.43 o 
  -1   9   1     1115.14     1078.31     39.90 o 
   0   9   1      638.70      720.28     67.97 o 
   1   9   1     2867.52     2809.78     34.52 o 
   2   9   1     3227.57     3278.78    139.18 o 
   3   9   1     1033.77      939.70     33.63 o 
   4   9   1      470.19      465.25     35.55 o 
   5   9   1       35.01       76.03     33.41 o 
   6   9   1       73.93       61.12     26.78 o 
   7   9   1      205.71      221.13     33.08 o 
   8   9   1      453.86      448.63     39.36 o 
   9   9   1        8.92       10.04     31.54 o 
  -7  10   1      372.45       86.54     84.04 o 
  -6  10   1        8.65       10.02     47.74 o 
  -5  10   1      148.83      187.34     94.11 o 
  -4  10   1      241.17      194.28     55.51 o 
  -3  10   1      417.29      512.13     63.77 o 
  -2  10   1      674.49      769.48     72.22 o 
  -1  10   1      937.89     1014.38     80.67 o 
   0  10   1      503.52      387.72    122.55 o 
   1  10   1      112.00      130.02     63.42 o 
   2  10   1     1375.76     1277.08     23.25 o 
   3  10   1      586.56      566.73     74.17 o 
   4  10   1        5.46       -0.52     37.11 o 
   5  10   1     4585.93     4576.67     72.23 o 
   6  10   1     3767.10     3778.22     91.81 o 
   7  10   1      273.70      305.80     36.63 o 
   8  10   1       81.10      -11.76     39.98 o 
   9  10   1      813.45      705.97     55.23 o 
  10  10   1     1537.91     1685.60    210.06 o 
  -6  11   1       54.29       72.07     56.09 o 
  -5  11   1      821.23     1010.23    128.51 o 
  -4  11   1     1205.06     1260.94     83.85 o 
  -3  11   1     1609.21     1572.15     92.50 o 
  -2  11   1       14.72      -42.95     61.66 o 
  -1  11   1     2498.85     2787.45    189.93 o 
   0  11   1     4272.18     4122.76    143.12 o 
   1  11   1     4256.25     4216.67    145.56 o 
   2  11   1      302.31      269.43     44.37 o 
   3  11   1      316.20      269.03     20.68 o 
   4  11   1      487.79      438.91     32.12 o 
   5  11   1      635.95      745.73     52.65 o 
   6  11   1      348.29      393.63     37.29 o 
   7  11   1      174.78       98.85     49.95 o 
   8  11   1       36.11       52.12     38.84 o 
   9  11   1       13.54       16.81     33.38 o 
  10  11   1        2.10        7.87     30.62 o 
  -5  12   1       59.02       11.34     61.18 o 
  -4  12   1      228.44      181.33    118.25 o 
  -3  12   1      408.46      447.48    134.22 o 
  -2  12   1      696.71      743.15     86.88 o 
  -1  12   1      860.73      894.67     91.52 o 
   0  12   1        9.15       69.97     69.87 o 
   1  12   1      793.59      869.60     94.45 o 
   2  12   1      294.06      206.10     77.94 o 
   3  12   1      929.31      932.74    162.30 o 
   4  12   1     1170.18     1164.01    136.77 o 
   5  12   1     1295.72     1351.60     61.86 o 
   6  12   1      105.35       74.89     29.61 o 
   7  12   1      250.41      216.71     34.54 o 
   8  12   1      781.90      895.94     78.96 o 
   9  12   1     1193.63     1110.42     65.61 o 
  -5  13   1       99.10        0.88     66.89 o 
  -4  13   1        0.99      -40.21     71.34 o 
  -3  13   1      303.64      246.56     81.11 o 
  -2  13   1     1886.57     2118.28    122.74 o 
  -1  13   1      978.66      919.30    101.14 o 
   0  13   1       26.19       55.70     79.69 o 
   1  13   1      876.49      942.31    104.08 o 
   2  13   1     1600.24     1505.45    113.12 o 
   3  13   1      870.54      780.48    232.14 o 
   4  13   1      680.87      637.77     50.55 o 
   5  13   1       68.83       63.03     35.97 o 
   6  13   1      626.65      742.51     49.03 o 
   7  13   1      130.08       76.13     46.66 o 
   8  13   1       30.91       -6.95     32.74 o 
   9  13   1       52.56       39.66     48.32 o 
  -4  14   1      146.37      101.63     82.68 o 
  -3  14   1       41.40      -11.34     77.69 o 
  -2  14   1        1.80      -85.02     85.02 o 
  -1  14   1        4.48       46.61     85.02 o 
   0  14   1      163.46      222.62     90.74 o 
   1  14   1      236.12      251.98    165.59 o 
   2  14   1      288.62      262.98     93.62 o 
   3  14   1       20.74      -85.46     85.46 o 
   4  14   1       75.00       48.17     43.51 o 
   5  14   1     1031.94     1017.17     78.65 o 
   6  14   1      505.28      536.05     61.67 o 
   7  14   1      629.02      789.59     43.13 o 
   8  14   1      110.69      128.89     37.02 o 
  -3  15   1      707.53      384.99    180.35 o 
  -2  15   1      190.53      222.52    101.10 o 
  -1  15   1       71.77       39.87     92.64 o 
   0  15   1      864.41      798.36    208.10 o 
   1  15   1     2181.53     2277.23    152.79 o 
   2  15   1      477.07      635.41    199.26 o 
   3  15   1       24.15       54.14     92.15 o 
   4  15   1      100.80      179.70     75.44 o 
   5  15   1      733.41      755.84     76.46 o 
   6  15   1       68.37      117.89     61.46 o 
   7  15   1        4.45      -32.72     32.72 o 
   8  15   1        0.41       23.53     59.92 o 
  -1  16   1       25.70      140.19    109.35 o 
   0  16   1       28.63       33.28    101.88 o 
   1  16   1      285.39      176.05    112.24 o 
   2  16   1       45.81      -30.88    103.78 o 
   3  16   1       68.79     -106.62    106.62 o 
   4  16   1      213.96      236.98     91.72 o 
   5  16   1      834.58      820.58    364.12 o 
   6  16   1      267.45      343.34     90.09 o 
   1  17   1       70.63      -46.96    114.29 o 
   2  17   1      123.02      306.32    223.50 o 
   3  17   1      661.44      621.76     97.00 o 
   4  17   1      210.63      213.95     82.97 o 
   5  17   1        1.23      -14.14     86.72 o 
  -3 -17   2        0.71      -86.14    117.51 o 
  -6 -16   2      763.47      268.21    177.81 o 
  -5 -16   2      263.02      325.23    189.93 o 
  -4 -16   2       30.52       58.10    177.96 o 
  -3 -16   2      450.37      473.62    207.18 o 
  -2 -16   2     1007.61      883.97    138.43 o 
  -1 -16   2      268.92      355.13    120.15 o 
   0 -16   2      165.06      146.00    194.08 o 
   1 -16   2       39.70       45.98    108.33 o 
  -7 -15   2      494.64      213.97     82.53 o 
  -6 -15   2       18.15        4.45     80.38 o 
  -5 -15   2        9.44       38.85     86.54 o 
  -4 -15   2      147.51      101.24     93.18 o 
  -3 -15   2       20.51      111.50     97.77 o 
  -2 -15   2       75.97       76.62    171.12 o 
  -1 -15   2       18.84      185.33    103.93 o 
   0 -15   2       15.20       35.57     98.31 o 
   1 -15   2       44.60      -71.29     98.16 o 
   2 -15   2      825.72      582.59    121.47 o 
  -8 -14   2      652.17      622.30     85.23 o 
  -7 -14   2      289.81      172.95     48.98 o 
  -6 -14   2       29.81       23.47     28.24 o 
  -5 -14   2     1179.41     1045.56    107.99 o 
  -4 -14   2      870.44     1248.73    114.92 o 
  -3 -14   2     1264.44     1447.60    125.58 o 
  -2 -14   2      176.92      208.98     92.94 o 
  -1 -14   2      197.66      252.57    169.99 o 
   0 -14   2      723.98      879.67    114.68 o 
   1 -14   2      579.43      653.00    191.25 o 
   2 -14   2       25.84       -0.39     84.19 o 
   3 -14   2       46.61      -20.57     83.55 o 
  -9 -13   2      983.74      984.56    107.00 o 
  -8 -13   2      653.22      674.05     81.95 o 
  -7 -13   2        0.33       -1.68     29.48 o 
  -6 -13   2      290.58      303.77     45.32 o 
  -5 -13   2       48.39       57.99     28.54 o 
  -4 -13   2      154.43      103.78    136.57 o 
  -3 -13   2        0.79       51.60     79.74 o 
  -2 -13   2       20.45      124.31     84.39 o 
  -1 -13   2      180.55      252.72     91.37 o 
   0 -13   2       85.89       56.88     83.85 o 
   1 -13   2      434.42      465.22     93.96 o 
   2 -13   2      113.94       97.97     83.90 o 
   3 -13   2       74.46      138.48    147.12 o 
   4 -13   2      387.80      445.82    159.19 o 
  -9 -12   2      182.70      133.24     32.64 o 
  -8 -12   2       10.88      -16.57     41.42 o 
  -7 -12   2      742.83      695.27     38.69 o 
  -6 -12   2     2201.47     2194.46     92.46 o 
  -5 -12   2     2802.21     2682.72     57.13 o 
  -4 -12   2     1286.27     1271.84     96.99 o 
  -3 -12   2     1905.39     1444.71    177.13 o 
  -2 -12   2     2775.19     2490.51    130.80 o 
  -1 -12   2     1658.20     1656.92    114.29 o 
   0 -12   2      939.86      651.13    212.11 o 
   1 -12   2      121.72       94.02     52.88 o 
   2 -12   2      628.50      610.47     64.25 o 
   3 -12   2      262.34      276.17    141.41 o 
   4 -12   2      394.72      516.57     85.51 o 
   5 -12   2       12.32      -15.98     68.70 o 
 -10 -11   2      348.95      705.96    100.66 o 
  -9 -11   2       87.42       70.35     33.54 o 
  -8 -11   2      226.21      278.35     41.74 o 
  -7 -11   2      244.63      216.55     35.55 o 
  -6 -11   2       11.44        5.10     34.63 o 
  -5 -11   2      214.98      146.20     29.66 o 
  -4 -11   2      807.50      888.15     44.51 o 
  -3 -11   2       17.14       16.22     64.84 o 
  -2 -11   2       54.47      128.41    126.16 o 
  -1 -11   2       32.85        1.61     47.00 o 
   0 -11   2       15.70       12.47     46.64 o 
   1 -11   2      158.35      204.35     60.44 o 
   2 -11   2     1715.36     1667.04     88.36 o 
   3 -11   2     3025.05     3044.48     91.78 o 
   4 -11   2       14.34       -9.49     45.84 o 
   5 -11   2      268.61      247.59     71.44 o 
   6 -11   2      825.25     1107.71    146.98 o 
 -10 -10   2       16.66      -26.58     84.87 o 
  -9 -10   2       87.42      123.43     39.55 o 
  -8 -10   2      603.14      653.31     38.66 o 
  -7 -10   2     1313.35     1327.48     46.07 o 
  -6 -10   2       21.86       17.55     30.98 o 
  -5 -10   2     1145.59     1101.43     55.57 o 
  -4 -10   2     1611.55     1594.87     80.55 o 
  -3 -10   2     2185.49     2288.27    103.44 o 
  -2 -10   2      763.15      883.58     55.18 o 
  -1 -10   2      643.15      612.52     66.39 o 
   0 -10   2     1634.72     1787.90     85.80 o 
   1 -10   2     2118.14     2061.84     90.14 o 
   2 -10   2      814.85     1053.46    201.80 o 
   3 -10   2       91.10       46.06     52.98 o 
   4 -10   2     1124.32     1144.86     60.49 o 
   5 -10   2      164.84       95.00     44.51 o 
   6 -10   2       10.73       24.43     97.58 o 
   7 -10   2        2.28      -57.71     57.71 o 
 -10  -9   2      605.75      662.82    186.26 o 
  -9  -9   2     2344.05     2125.69    179.32 o 
  -8  -9   2     1729.28     1689.80     49.10 o 
  -7  -9   2       12.40        3.05     24.08 o 
  -6  -9   2      320.00      310.44     35.12 o 
  -5  -9   2      532.24      555.63     36.51 o 
  -4  -9   2     1757.55     1673.41     54.51 o 
  -3  -9   2       54.89       49.99     21.30 o 
  -2  -9   2      132.40       46.11     38.02 o 
  -1  -9   2       36.73      -49.52     49.52 o 
   0  -9   2      846.47     1019.01     55.24 o 
   1  -9   2     1988.18     2009.90     80.11 o 
   2  -9   2       58.62       74.77     42.03 o 
   3  -9   2        6.01      -11.74     39.38 o 
   4  -9   2      641.65      546.69     38.14 o 
   5  -9   2     1841.86     1881.32     63.02 o 
   6  -9   2     1134.89     1189.88     48.53 o 
   7  -9   2        6.15       22.15     66.40 o 
 -10  -8   2      130.81      174.83     94.70 o 
  -9  -8   2      168.97      190.15     38.55 o 
  -8  -8   2       40.91       49.70     19.93 o 
  -7  -8   2       83.11       55.99     27.88 o 
  -6  -8   2     1744.36     1842.43     58.40 o 
  -5  -8   2     3922.09     3914.62     82.32 o 
  -4  -8   2     3637.68     3819.21     70.33 o 
  -3  -8   2      204.21      218.82     31.43 o 
  -2  -8   2     1298.15     1219.41     59.60 o 
  -1  -8   2     6593.69     6685.48    108.61 o 
   0  -8   2     5709.88     5838.17    119.77 o 
   1  -8   2      614.67      617.46     55.21 o 
   2  -8   2      216.82      245.26     57.14 o 
   3  -8   2      109.30      109.89     27.73 o 
   4  -8   2      512.94      382.42     47.62 o 
   5  -8   2      258.86      187.29     28.52 o 
   6  -8   2       28.99       30.97     26.22 o 
   7  -8   2       31.29       56.42     41.96 o 
   8  -8   2       44.38       42.47     34.91 o 
 -10  -7   2      223.13      313.74    100.56 o 
  -9  -7   2        4.85        4.60     20.34 o 
  -8  -7   2      116.85      132.45     29.97 o 
  -7  -7   2       95.71       65.23     22.58 o 
  -6  -7   2      783.57      738.86     27.21 o 
  -5  -7   2      427.17      416.63     29.66 o 
  -4  -7   2       51.74       32.81     27.24 o 
  -3  -7   2        4.49       -9.53     17.08 o 
  -2  -7   2      655.09      660.05     22.89 o 
  -1  -7   2      601.81      523.12     44.74 o 
   0  -7   2      445.87      508.18     47.62 o 
   1  -7   2     1484.76     1614.11     60.01 o 
   2  -7   2      695.27      654.88     39.60 o 
   3  -7   2     1840.28     1824.82     65.80 o 
   4  -7   2     1497.91     1525.95     37.90 o 
   5  -7   2      135.24       98.06     26.95 o 
   6  -7   2      365.82      400.51     29.87 o 
   7  -7   2     2373.41     2392.35     83.27 o 
   8  -7   2     1106.95     1028.49     94.28 o 
 -11  -6   2       10.00      -67.43    111.55 o 
 -10  -6   2        1.70       32.79     92.45 o 
  -9  -6   2      147.30      110.87     83.80 o 
  -8  -6   2     1228.41     1181.32     77.00 o 
  -7  -6   2     1787.00     1721.31     70.24 o 
  -6  -6   2     2154.04     2179.02     46.45 o 
  -5  -6   2       28.96       67.93     22.05 o 
  -4  -6   2     4338.62     4048.99     62.27 o 
  -3  -6   2     7615.60     7809.05     68.71 o 
  -2  -6   2     4405.34     4194.57     42.62 o 
  -1  -6   2     1413.22     1693.01     44.02 o 
   0  -6   2      965.41     1057.39     38.33 o 
   1  -6   2     3287.98     3211.02     65.62 o 
   2  -6   2     4111.00     4138.77     54.77 o 
   3  -6   2      601.73      672.93     32.32 o 
   4  -6   2       77.55      156.93     27.29 o 
   5  -6   2      152.04      156.80     30.18 o 
   6  -6   2      116.16      123.16     28.98 o 
   7  -6   2      396.16      345.43     40.67 o 
   8  -6   2        7.11      -11.68     46.61 o 
   9  -6   2        7.13      -29.56     74.66 o 
 -11  -5   2      142.63       42.07    108.62 o 
 -10  -5   2      113.92      197.94    101.58 o 
  -9  -5   2     2122.22     2203.20    135.84 o 
  -8  -5   2     3238.42     3044.17    219.88 o 
  -7  -5   2      214.78      251.40     13.20 o 
  -6  -5   2       81.55       47.00     13.90 o 
  -5  -5   2     1697.76     1670.16     56.04 o 
  -4  -5   2       13.60       -3.84     16.83 o 
  -3  -5   2     1240.96     1301.02     41.97 o 
  -2  -5   2     1528.12     1537.33     25.30 o 
  -1  -5   2      731.89      791.59     49.27 o 
   0  -5   2     7001.32     7217.22    107.21 o 
   1  -5   2     4750.63     4817.24     50.05 o 
   2  -5   2     2729.38     2692.39     39.09 o 
   3  -5   2       51.89       50.09     17.86 o 
   4  -5   2     1178.37     1188.53     79.36 o 
   5  -5   2     3183.28     3045.44     47.74 o 
   6  -5   2     4527.15     4674.42     91.58 o 
   7  -5   2      635.04      653.44     33.28 o 
   8  -5   2      116.22       69.36     27.99 o 
   9  -5   2      743.96      742.66    100.80 o 
 -11  -4   2       34.69      -48.96    111.60 o 
 -10  -4   2      474.54      568.76    116.10 o 
  -9  -4   2      296.36      237.67     92.59 o 
  -8  -4   2      112.98       80.81     67.37 o 
  -7  -4   2       25.60       20.45     12.58 o 
  -6  -4   2      493.24      547.72     36.89 o 
  -5  -4   2     5034.95     4946.69     47.83 o 
  -4  -4   2     2257.30     1951.89     69.59 o 
  -3  -4   2     8449.50     8691.49     71.87 o 
  -2  -4   2      231.82      246.24     17.63 o 
  -1  -4   2    11465.16    10887.21    100.57 o 
   0  -4   2     9443.46     9266.64    128.20 o 
   1  -4   2     3674.59     3561.38     35.46 o 
   2  -4   2     1210.48     1251.04     42.63 o 
   3  -4   2     3044.65     2924.72     37.69 o 
   4  -4   2      957.02      924.68     39.06 o 
   5  -4   2      857.54      914.28     45.22 o 
   6  -4   2       10.47      -10.06     23.44 o 
   7  -4   2      786.45      790.98     55.57 o 
   8  -4   2       42.02       42.01     21.94 o 
   9  -4   2      175.85      252.18    152.16 o 
  10  -4   2      221.44      265.57    106.03 o 
 -11  -3   2      723.30      818.05    144.58 o 
 -10  -3   2      611.72      749.74    123.48 o 
  -9  -3   2      700.34      611.02    104.71 o 
  -8  -3   2      237.90      240.24     74.34 o 
  -7  -3   2     2663.66     2849.37     88.14 o 
  -6  -3   2      397.43      409.56     48.17 o 
  -5  -3   2     2636.76     2718.20     52.98 o 
  -4  -3   2       38.53       67.92     19.87 o 
  -3  -3   2       43.16       42.52     13.18 o 
  -2  -3   2     1421.11     1459.94     20.39 o 
  -1  -3   2    11728.71    11651.41    106.42 o 
   0  -3   2     2304.13     2373.61     43.59 o 
   1  -3   2     1383.31     1264.63     43.05 o 
   2  -3   2      924.26      876.48     24.27 o 
   3  -3   2     4173.24     4098.29     49.37 o 
   4  -3   2     3739.69     3633.55     48.82 o 
   5  -3   2       38.36       64.87     26.27 o 
   6  -3   2      450.61      469.49     22.91 o 
   7  -3   2     3426.68     3551.41     52.33 o 
   8  -3   2      853.78      872.61     78.30 o 
   9  -3   2      471.76      473.43     98.21 o 
  10  -3   2      111.28       24.04     94.11 o 
 -11  -2   2       68.81      178.93    125.48 o 
 -10  -2   2        5.44       -9.63    166.62 o 
  -9  -2   2       29.40      -90.44     90.44 o 
  -8  -2   2      639.92      668.87     82.85 o 
  -7  -2   2     2617.71     2767.93    142.46 o 
  -6  -2   2     5854.06     6112.78    114.25 o 
  -5  -2   2      714.14      822.96     65.72 o 
  -4  -2   2     6712.39     6896.22     61.29 o 
  -3  -2   2    10228.72     9999.05     71.71 o 
  -2  -2   2    10933.74    10410.88     79.26 o 
  -1  -2   2    22032.26    21897.57    198.47 o 
   0  -2   2        2.85        5.70     15.42 o 
   1  -2   2      466.35      496.00     25.21 o 
   2  -2   2    12582.86    13034.56    121.21 o 
   3  -2   2    15653.33    15871.63    148.62 o 
   4  -2   2      232.84      218.19     20.13 o 
   5  -2   2       64.77       46.93     19.96 o 
   6  -2   2      111.05       93.99     21.10 o 
   7  -2   2       31.24       23.65     23.01 o 
   8  -2   2       30.73       24.27     15.55 o 
 -10  -1   2       62.34      137.99    104.57 o 
  -9  -1   2      500.42      632.72    105.98 o 
  -8  -1   2     1295.43     1406.94     79.20 o 
  -7  -1   2     2087.44     2096.76    134.57 o 
  -6  -1   2        2.34      -62.37     62.37 o 
  -5  -1   2     1029.70     1105.91     48.18 o 
  -4  -1   2       24.96       31.60     26.94 o 
  -3  -1   2      274.89      279.01     37.51 o 
  -2  -1   2        1.17       -2.76     11.32 o 
  -1  -1   2     1162.71     1137.31     18.73 o 
   0  -1   2     6424.47     6367.48     96.36 o 
   1  -1   2    20584.13    20556.55    225.17 o 
   2  -1   2       78.70      139.68     24.44 o 
   3  -1   2     2985.04     3308.60     52.09 o 
   4  -1   2     1393.63     1330.64     31.47 o 
   5  -1   2     4433.38     4471.35     60.10 o 
   6  -1   2     3167.98     3242.39     38.86 o 
   7  -1   2     3792.73     3823.05     51.02 o 
   8  -1   2       28.06       37.39     23.99 o 
 -10   0   2      389.72      493.22    115.71 o 
  -9   0   2      342.89      481.05    179.52 o 
  -8   0   2     1100.10     1171.33    173.51 o 
  -7   0   2     1685.80     1772.81     74.65 o 
  -6   0   2     1972.80     1855.54    175.17 o 
  -5   0   2     5604.90     5739.94    112.66 o 
  -4   0   2     9297.82     9404.20    140.88 o 
  -3   0   2     1431.76     1401.07     76.05 o 
  -2   0   2     1852.97     1942.09     23.62 o 
  -1   0   2    10562.84    10710.15     77.11 o 
   1   0   2     3437.37     3611.22     56.85 o 
   2   0   2     7372.71     7433.02     80.28 o 
   3   0   2      751.63      768.77     21.41 o 
   4   0   2     8660.26     8990.24     80.57 o 
   5   0   2      302.39      304.69     18.35 o 
   6   0   2       20.56       29.27     20.95 o 
   7   0   2       26.49       36.04     12.30 o 
   8   0   2      131.36       95.10     21.47 o 
   9   0   2      319.13      332.07     95.48 o 
 -10   1   2      697.98      736.65    125.77 o 
  -9   1   2      370.85      408.34     98.95 o 
  -8   1   2      167.04       50.13     66.52 o 
  -7   1   2       81.70       16.11     64.86 o 
  -6   1   2     1539.87     1611.88     84.34 o 
  -5   1   2     2501.16     2541.22    119.93 o 
  -4   1   2       77.92      100.48     10.31 o 
  -3   1   2        0.34        7.12      6.05 o 
  -2   1   2      606.25      640.91     39.56 o 
  -1   1   2      207.10      230.76     16.65 o 
   1   1   2     2241.64     2136.46     64.40 o 
   2   1   2     6373.20     6525.17     70.31 o 
   3   1   2     2307.75     2236.97     30.27 o 
   4   1   2    13960.75    14024.80    134.56 o 
   5   1   2     5289.00     5302.33     66.80 o 
   6   1   2      595.04      593.22     26.98 o 
   7   1   2      429.62      487.05     42.85 o 
   8   1   2     2946.93     2851.11    100.29 o 
  11   1   2        8.35      123.52    115.27 o 
 -10   2   2      116.42       61.96    179.96 o 
  -9   2   2      112.13      108.96     89.32 o 
  -8   2   2      710.71      747.79     68.26 o 
  -7   2   2     1269.35     1270.73     80.13 o 
  -6   2   2     1131.33     1020.25     66.84 o 
  -5   2   2      455.23      456.69     22.92 o 
  -4   2   2      156.68      171.76     19.52 o 
  -3   2   2     6603.69     6554.27     57.70 o 
  -2   2   2     4288.43     4047.11     39.77 o 
  -1   2   2    23472.83    22569.35    429.52 o 
   0   2   2       48.97       93.53     15.14 o 
   1   2   2      318.72      328.77     18.67 o 
   2   2   2     1103.92     1235.62     30.37 o 
   3   2   2       66.68       75.82     17.91 o 
   4   2   2       15.91       17.82     16.01 o 
   5   2   2      273.37      282.77     27.94 o 
   6   2   2      498.39      532.38     21.84 o 
   7   2   2     2075.48     2080.93     27.54 o 
   8   2   2       81.40       91.18     25.26 o 
 -10   3   2      232.52      301.63    110.14 o 
  -9   3   2      223.54      243.87    162.71 o 
  -8   3   2     1873.86     1916.43     94.84 o 
  -7   3   2     1467.74     1570.13    156.34 o 
  -6   3   2     1348.52     1369.75     32.15 o 
  -5   3   2       11.45       14.24     22.86 o 
  -4   3   2     1479.33     1509.29     25.09 o 
  -3   3   2        1.16       17.28     15.64 o 
  -2   3   2      182.86      215.36     14.85 o 
  -1   3   2      758.43      666.49    328.38 o 
   0   3   2     6862.67     6974.95    118.88 o 
   1   3   2    30310.45    30135.74    559.91 o 
   2   3   2     2391.04     2396.32     43.46 o 
   3   3   2     1762.41     1640.16     85.70 o 
   4   3   2     1866.18     1985.67     34.54 o 
   5   3   2     2795.80     2766.28     45.26 o 
   6   3   2     4200.17     4172.15    189.27 o 
   7   3   2     1334.47     1239.55     34.31 o 
   8   3   2       33.94       25.02     17.15 o 
   9   3   2      404.49      318.73      9.20 o 
  -9   4   2      628.20      520.73    101.00 o 
  -8   4   2      933.83      953.09     68.12 o 
  -7   4   2     1399.62     1355.50     22.07 o 
  -6   4   2       99.15       81.24     24.96 o 
  -5   4   2     1117.73     1100.05     36.61 o 
  -4   4   2     7987.04     7981.30     87.36 o 
  -3   4   2     4779.06     4837.50     53.39 o 
  -2   4   2     3581.07     3569.48     64.52 o 
  -1   4   2     5484.39     5477.81    104.64 o 
   1   4   2     1091.38      856.90     49.20 o 
   2   4   2      342.71      307.00     40.26 o 
   3   4   2      731.23      797.97     40.75 o 
   4   4   2      524.10      509.83     28.80 o 
   5   4   2     3128.41     3122.51     90.98 o 
   6   4   2     1178.09     1108.97     37.50 o 
   7   4   2        1.73       -9.19     25.90 o 
   8   4   2      119.22       82.87     14.62 o 
   9   4   2      190.54      123.97     19.00 o 
  -9   5   2      449.63      524.00    169.26 o 
  -8   5   2      224.88      294.44     77.01 o 
  -7   5   2       63.53       82.98     32.71 o 
  -6   5   2      406.74      462.03     29.22 o 
  -5   5   2      664.16      700.65     42.05 o 
  -4   5   2      273.66      269.10     37.38 o 
  -3   5   2      783.24      869.49     27.45 o 
  -2   5   2      166.21      165.75     27.46 o 
  -1   5   2     1569.37     1615.67     30.58 o 
   0   5   2     3486.34     3508.61     80.67 o 
   2   5   2       58.12       81.55     36.35 o 
   3   5   2     1547.34     1393.21     84.78 o 
   4   5   2    10142.35     9950.09    125.06 o 
   5   5   2     7064.84     6888.20    133.15 o 
   6   5   2     1269.59     1180.30     41.54 o 
   7   5   2       18.46      -29.95     52.14 o 
   8   5   2     2638.04     2732.99     57.88 o 
   9   5   2     2726.51     2500.92    130.91 o 
  -9   6   2        4.98       61.66     79.84 o 
  -8   6   2       28.64       95.82     68.55 o 
  -7   6   2      188.11      223.60     28.98 o 
  -6   6   2     1357.62     1369.10     86.07 o 
  -5   6   2     1135.54     1210.85     35.34 o 
  -4   6   2      413.83      396.50     26.08 o 
  -3   6   2     4071.54     4046.82     58.61 o 
  -2   6   2     9108.64     9073.67    116.68 o 
  -1   6   2     6249.75     6108.07     67.93 o 
   0   6   2      631.70      593.29     46.76 o 
   1   6   2     1099.60     1216.82     56.34 o 
   2   6   2      383.51      329.43     43.15 o 
   3   6   2     3184.55     3249.88    124.35 o 
   4   6   2     2341.87     2268.77     47.24 o 
   5   6   2     1014.46     1083.65     52.97 o 
   6   6   2      260.77      226.16     97.13 o 
   7   6   2      192.86      118.16     28.73 o 
   8   6   2      850.66      899.29     62.30 o 
   9   6   2       41.42        7.53     66.59 o 
  -8   7   2      479.19      411.76     76.23 o 
  -7   7   2      884.31      810.66     34.27 o 
  -6   7   2      135.82      222.52     32.46 o 
  -5   7   2       14.46       21.00     29.29 o 
  -4   7   2      103.39      157.61     28.21 o 
  -3   7   2       25.16       56.36     31.91 o 
  -2   7   2      220.74      214.79     21.50 o 
  -1   7   2      188.36      141.07     15.51 o 
   0   7   2       48.50      131.05     43.24 o 
   1   7   2     5998.18     6208.35    132.51 o 
   2   7   2     9793.41     9829.58    253.50 o 
   3   7   2     2476.65     2287.19     39.92 o 
   4   7   2      808.91      793.72     29.68 o 
   5   7   2       48.36      -17.16     27.21 o 
   6   7   2     3522.85     3407.46     53.50 o 
   7   7   2     2616.93     2664.81     47.35 o 
   8   7   2     1703.62     1673.30     78.86 o 
   9   7   2        9.38      -34.80     34.80 o 
  -7   8   2      305.69      253.07     47.44 o 
  -6   8   2      604.60      626.47     50.05 o 
  -5   8   2      157.28      122.99     36.34 o 
  -4   8   2     3005.73     2871.30    127.48 o 
  -3   8   2     8932.21     9017.08    133.59 o 
  -2   8   2     3156.97     3169.76    153.33 o 
  -1   8   2      304.24      359.53     58.07 o 
   0   8   2     3253.39     3201.87    171.38 o 
   1   8   2     6535.71     6561.48    149.47 o 
   2   8   2     3163.01     3173.80     95.87 o 
   3   8   2      126.21      103.31     22.50 o 
   4   8   2      181.92      220.79     30.81 o 
   5   8   2      158.54      117.97     42.02 o 
   6   8   2       48.26       49.50     26.09 o 
   7   8   2        4.98       33.64     25.13 o 
   8   8   2       31.62       63.09     43.37 o 
   9   8   2      104.28       83.64     23.64 o 
  -7   9   2      132.60       98.62     36.11 o 
  -6   9   2       43.10      -43.00     43.00 o 
  -5   9   2      234.27      207.76     47.89 o 
  -4   9   2      272.27      270.99     46.59 o 
  -3   9   2        4.22       59.11     51.38 o 
  -2   9   2        0.95       24.17     19.54 o 
  -1   9   2     1301.44     1345.37     36.56 o 
   0   9   2       52.27       39.08     17.40 o 
   1   9   2     1713.46     1483.07     82.97 o 
   2   9   2       58.55        9.82     52.04 o 
   3   9   2       42.47       20.92     73.22 o 
   4   9   2     1663.42     1696.65     40.46 o 
   5   9   2     2510.07     2469.59     69.83 o 
   6   9   2     2098.32     2122.20     53.94 o 
   7   9   2       81.82      125.44     46.98 o 
   8   9   2     1898.33     1901.66     58.42 o 
   9   9   2     3060.66     3175.35     65.61 o 
  10   9   2      492.67      337.05     77.54 o 
  -7  10   2      172.31      112.71     41.33 o 
  -6  10   2      592.59      788.98     60.74 o 
  -5  10   2     1162.45     1246.87     71.09 o 
  -4  10   2      845.86      762.03     93.91 o 
  -3  10   2      115.00      134.26     35.41 o 
  -2  10   2      676.63      756.16     82.21 o 
  -1  10   2      435.13      459.99     34.30 o 
   0  10   2     1035.31      988.90     16.27 o 
   1  10   2       33.01       76.96     62.10 o 
   2  10   2      454.06      477.64     66.77 o 
   3  10   2     1143.68     1164.12     49.83 o 
   4  10   2      831.82      856.59     34.08 o 
   5  10   2       83.29       48.15     28.12 o 
   6  10   2       64.75       36.87     33.35 o 
   7  10   2      405.55      449.69     85.50 o 
   8  10   2       86.39       48.52     29.42 o 
   9  10   2       14.38      -12.68     35.94 o 
  10  10   2       30.70       66.27     26.48 o 
  -6  11   2      137.08      162.14     52.77 o 
  -5  11   2       16.27      148.44     57.12 o 
  -4  11   2      234.77      304.12     63.72 o 
  -3  11   2        1.81      -35.75     46.42 o 
  -2  11   2      304.87      301.55     19.32 o 
  -1  11   2      351.68      278.83     18.73 o 
   0  11   2      882.75      703.37     85.90 o 
   1  11   2        4.14        7.25      6.98 o 
   2  11   2      522.04      534.88     23.82 o 
   3  11   2     1163.11     1232.44     48.80 o 
   4  11   2     1972.02     2006.12     65.04 o 
   5  11   2      520.05      551.75     48.43 o 
   6  11   2     1423.68     1424.64     44.84 o 
   7  11   2     1108.23     1072.64     48.34 o 
   8  11   2     1185.70     1148.52     61.35 o 
   9  11   2      326.64      274.90     37.38 o 
  10  11   2       19.86       34.98     29.64 o 
  -5  12   2       20.71       83.41     62.10 o 
  -4  12   2      578.20      720.23     78.28 o 
  -3  12   2     3635.58     3639.56    135.20 o 
  -2  12   2      974.54     1108.73     93.67 o 
  -1  12   2      517.76      402.14     80.96 o 
   0  12   2     1326.59     1327.98    168.38 o 
   1  12   2     6348.80     6291.37    195.45 o 
   2  12   2     2226.14     2023.39     81.45 o 
   3  12   2      311.72      353.56     54.90 o 
   4  12   2       55.69       45.24     54.77 o 
   5  12   2      383.95      335.49     60.88 o 
   6  12   2      197.09      259.87     45.13 o 
   7  12   2       77.66       53.82     34.03 o 
   8  12   2       26.14       49.35     37.49 o 
   9  12   2        5.29       51.70     47.88 o 
  -5  13   2      110.19       79.65    118.93 o 
  -4  13   2      132.91      -27.90     68.21 o 
  -3  13   2       46.38      -45.15     69.82 o 
  -2  13   2       99.84       73.98    132.81 o 
  -1  13   2      206.68       97.28     78.38 o 
   0  13   2      358.91      423.69     91.27 o 
   1  13   2     1020.19     1404.79    192.76 o 
   2  13   2      405.70      287.21     89.08 o 
   3  13   2      238.57      200.96     24.44 o 
   4  13   2     1020.70     1010.74     98.13 o 
   5  13   2      894.90      874.54     38.85 o 
   6  13   2     1572.97     1572.02     57.29 o 
   7  13   2      514.13      384.94     98.19 o 
   8  13   2       81.50      120.43     35.89 o 
   9  13   2      264.99      230.74     71.74 o 
  -4  14   2      580.01      248.03    145.61 o 
  -3  14   2       27.07       57.85     79.69 o 
  -2  14   2       39.07      133.35     85.31 o 
  -1  14   2      762.80      829.05    108.62 o 
   0  14   2     1641.55     1707.20    215.04 o 
   1  14   2     1172.12     1360.47    119.66 o 
   2  14   2       84.67     -153.09    159.83 o 
   3  14   2      355.56      393.33     69.56 o 
   4  14   2      507.72      441.65    116.08 o 
   5  14   2        8.64      -24.39     24.39 o 
   6  14   2       86.04       90.41     31.96 o 
   7  14   2       13.74       22.28     47.48 o 
   8  14   2        1.46      -22.99     62.27 o 
  -2  15   2       34.79      -57.51     90.93 o 
  -1  15   2      182.02      307.98    177.42 o 
   0  15   2       82.43      -10.31     91.37 o 
   1  15   2        2.00      -90.44     94.45 o 
   2  15   2      392.27      339.10    107.40 o 
   3  15   2      437.97      430.90    163.86 o 
   4  15   2      175.31      253.64     85.20 o 
   5  15   2        7.14      -42.96    107.50 o 
   6  15   2       85.05      120.71     41.73 o 
   7  15   2      426.37      420.72     70.80 o 
   8  15   2      871.34     1009.86    113.13 o 
  -1  16   2      194.31      206.98    110.77 o 
   0  16   2        2.58       33.08    100.95 o 
   1  16   2      625.68      609.02    125.82 o 
   2  16   2      772.28      890.13    115.86 o 
   3  16   2       40.25       83.68     72.43 o 
   4  16   2        7.72      -15.32     67.31 o 
   5  16   2       13.29      -15.44    109.99 o 
   6  16   2       74.18      -39.31    100.80 o 
   1  17   2       24.91      -83.44     83.44 o 
   2  17   2      591.95      673.91    183.45 o 
   3  17   2      190.35       89.36    166.60 o 
   4  17   2       87.63       39.95    135.13 o 
   5  17   2      345.98      474.01     87.95 o 
  -5 -16   3      171.36       53.36     97.72 o 
  -4 -16   3       18.59       18.37     98.31 o 
  -3 -16   3       61.91      114.68    109.89 o 
  -2 -16   3       66.82      -11.43    104.86 o 
  -1 -16   3        3.13        9.72    104.81 o 
   0 -16   3      384.46      419.09    130.27 o 
  -7 -15   3        0.72      105.07     57.05 o 
  -6 -15   3      669.77      739.14    106.13 o 
  -5 -15   3     1064.58     1315.72    124.06 o 
  -4 -15   3      445.13      601.10    113.21 o 
  -3 -15   3       14.95       49.99     97.58 o 
  -2 -15   3      344.35      267.28    107.50 o 
  -1 -15   3      312.07      379.90    199.02 o 
   0 -15   3      768.80      807.35    126.90 o 
   1 -15   3      319.35      337.15    112.68 o 
   2 -15   3       50.17      193.06    107.74 o 
  -8 -14   3        1.76       66.36     91.75 o 
  -7 -14   3      153.64       74.83     60.52 o 
  -6 -14   3      193.42      267.57     83.11 o 
  -5 -14   3       99.53      179.62     86.19 o 
  -4 -14   3       29.95      183.28    155.92 o 
  -3 -14   3       19.65      -48.52     88.54 o 
  -2 -14   3       33.52      191.10     96.11 o 
  -1 -14   3      183.02      195.60     97.77 o 
   0 -14   3      184.73      135.98    166.82 o 
   1 -14   3        1.22      -96.06     96.06 o 
   2 -14   3      410.08      384.79    106.47 o 
   3 -14   3      411.04      339.40    103.54 o 
  -8 -13   3      662.47      649.56     55.68 o 
  -7 -13   3      923.79      958.84     63.35 o 
  -6 -13   3      721.57      740.51    146.44 o 
  -5 -13   3      117.36      250.91    137.99 o 
  -4 -13   3     1521.75     1308.63    107.40 o 
  -3 -13   3     1419.05     1561.88    200.19 o 
  -2 -13   3     1555.38     1660.24    127.09 o 
  -1 -13   3      948.78      821.06    614.86 o 
   0 -13   3      117.01       21.04     57.10 o 
   1 -13   3      439.64      578.03     71.22 o 
   2 -13   3      420.82      569.26     93.23 o 
   3 -13   3       22.39      -60.68     83.09 o 
   4 -13   3        0.99      -88.15     88.15 o 
  -9 -12   3      488.37      390.29     55.37 o 
  -8 -12   3      567.11      609.75    105.31 o 
  -7 -12   3       73.61      199.63     61.10 o 
  -6 -12   3       23.86       74.25     55.47 o 
  -5 -12   3       40.76      -31.57     64.94 o 
  -4 -12   3      619.38      630.76     83.90 o 
  -3 -12   3     1213.38     1036.61    100.61 o 
  -2 -12   3       20.05      102.86     63.01 o 
  -1 -12   3      260.86      262.23     58.53 o 
   0 -12   3      348.12      543.60    178.30 o 
   1 -12   3      602.11      500.18     64.18 o 
   2 -12   3     1128.13     1186.50     82.46 o 
   3 -12   3      254.15      331.07     60.50 o 
   4 -12   3       56.35       53.28     53.68 o 
   5 -12   3      783.29      924.33     97.87 o 
  -9 -11   3      578.43      643.59     50.45 o 
  -8 -11   3      925.25      792.62     49.14 o 
  -7 -11   3       27.81       24.91     32.38 o 
  -6 -11   3      289.53      379.69     42.16 o 
  -5 -11   3     1171.49     1142.39    227.09 o 
  -4 -11   3     6079.84     6336.86    178.01 o 
  -3 -11   3      668.21      725.90     84.43 o 
  -2 -11   3       46.52       96.75     48.57 o 
  -1 -11   3      832.95      851.81     75.20 o 
   0 -11   3     1802.73     1863.99    100.07 o 
   1 -11   3      439.48      412.13     86.00 o 
   2 -11   3      457.46      451.89     57.28 o 
   3 -11   3      599.56      606.62     74.93 o 
   4 -11   3       78.09      105.06     82.04 o 
   5 -11   3      160.17      200.51     53.07 o 
   6 -11   3       56.70       40.41     67.23 o 
 -10 -10   3      965.76     1100.48    117.47 o 
  -9 -10   3      264.70      204.74     32.15 o 
  -8 -10   3       82.31       51.19     30.76 o 
  -7 -10   3       49.74      -13.15     26.07 o 
  -6 -10   3       12.71       67.45     32.08 o 
  -5 -10   3      117.79       62.45     29.14 o 
  -4 -10   3        2.29      -11.83     23.14 o 
  -3 -10   3       11.73       -6.08     39.63 o 
  -2 -10   3       45.12       23.01     42.25 o 
  -1 -10   3      178.96      209.76     80.26 o 
   0 -10   3      608.75      626.05     63.06 o 
   1 -10   3      196.65      185.77     60.65 o 
   2 -10   3       65.30      160.93     48.31 o 
   3 -10   3     2379.21     2405.50     96.58 o 
   4 -10   3     2361.07     2564.48     80.57 o 
   5 -10   3      981.84      903.07     97.71 o 
   6 -10   3        7.05       33.11     35.45 o 
   7 -10   3      797.27      750.15     45.32 o 
 -10  -9   3      393.42      532.89    105.20 o 
  -9  -9   3      129.31       58.83     25.26 o 
  -8  -9   3       31.30       10.24     25.51 o 
  -7  -9   3     2142.05     2063.98     51.10 o 
  -6  -9   3     3064.93     3107.67     78.12 o 
  -5  -9   3       32.50       27.35     43.10 o 
  -4  -9   3       92.66      118.39     25.43 o 
  -3  -9   3      702.74      630.94     51.75 o 
  -2  -9   3     1681.33     1827.77    114.83 o 
  -1  -9   3     1524.42     1685.83    107.81 o 
   0  -9   3      596.67      644.10     52.15 o 
   1  -9   3      535.23      643.99     93.28 o 
   2  -9   3     1072.91     1111.04     59.42 o 
   3  -9   3       73.14       64.80     17.80 o 
   4  -9   3     1660.09     1554.74     96.46 o 
   5  -9   3       32.11       44.22     29.38 o 
   6  -9   3       28.69       87.22     40.38 o 
   7  -9   3      419.90      374.25     67.41 o 
 -10  -8   3       18.09       80.72     92.84 o 
  -9  -8   3      473.06      462.99     32.87 o 
  -8  -8   3      646.12      687.67     32.64 o 
  -7  -8   3      891.20      916.37     49.93 o 
  -6  -8   3       26.21       30.37     44.66 o 
  -5  -8   3      176.56      228.03     26.23 o 
  -4  -8   3      141.77       73.87     22.33 o 
  -3  -8   3      267.25      242.38     22.98 o 
  -2  -8   3     1243.38     1240.43     50.19 o 
  -1  -8   3      256.99      401.17     41.19 o 
   0  -8   3      878.94      927.58     50.17 o 
   1  -8   3     5477.90     5556.54    151.22 o 
   2  -8   3     4344.25     4204.96     94.23 o 
   3  -8   3     2163.70     2070.43     59.44 o 
   4  -8   3      267.39      316.14     24.34 o 
   5  -8   3      634.90      624.45     40.55 o 
   6  -8   3     2212.89     2296.44     98.16 o 
   7  -8   3      657.13      701.60     55.31 o 
   8  -8   3       85.50       39.83     47.86 o 
 -10  -7   3      241.99      401.31    105.30 o 
  -9  -7   3     1209.22      942.16    108.38 o 
  -8  -7   3     1239.73     1172.62     38.53 o 
  -7  -7   3       63.16       24.42     17.42 o 
  -6  -7   3      132.66      208.24     60.31 o 
  -5  -7   3     5035.81     5058.41    112.22 o 
  -4  -7   3     6254.35     6289.73     61.50 o 
  -3  -7   3     6654.42     6519.53     58.31 o 
  -2  -7   3     1237.29     1283.65     24.08 o 
  -1  -7   3       85.24       66.31     20.67 o 
   0  -7   3     2749.74     2643.89     61.07 o 
   1  -7   3     6081.45     6071.21     58.49 o 
   2  -7   3     1372.08     1406.56     85.82 o 
   3  -7   3      309.55      296.88     20.89 o 
   4  -7   3      223.74      204.03     31.35 o 
   5  -7   3      183.94      183.59     33.33 o 
   6  -7   3      147.40      154.26     28.25 o 
   7  -7   3      175.83      159.18     41.03 o 
   8  -7   3        5.18      -25.73     26.99 o 
 -10  -6   3      718.37      774.42    119.32 o 
  -9  -6   3     1257.41     1228.50    192.42 o 
  -8  -6   3      295.25      298.76     15.48 o 
  -7  -6   3      187.47      213.82     19.56 o 
  -6  -6   3      342.91      371.90     50.25 o 
  -5  -6   3        6.29       14.88     21.51 o 
  -4  -6   3       79.60       67.11     16.62 o 
  -3  -6   3       43.22       32.96     15.60 o 
  -2  -6   3      250.98      188.43     19.56 o 
  -1  -6   3     9268.42     9818.43     92.27 o 
   0  -6   3      421.78      302.54     19.12 o 
   1  -6   3     2194.35     2261.34     33.57 o 
   2  -6   3     1364.80     1368.13     89.20 o 
   3  -6   3     3836.60     3826.72     58.17 o 
   4  -6   3      767.82      867.80     41.37 o 
   5  -6   3     1761.11     1799.98     48.89 o 
   6  -6   3      845.06      929.44    102.36 o 
   7  -6   3      433.59      463.47     36.41 o 
   8  -6   3      752.20      897.32     61.42 o 
   9  -6   3      579.95      522.39     92.89 o 
 -11  -5   3      171.99      257.55    121.57 o 
 -10  -5   3      481.97      448.65    111.45 o 
  -9  -5   3      469.66      502.11    175.07 o 
  -8  -5   3      697.04      898.03     68.85 o 
  -7  -5   3     1704.89     1771.92     59.18 o 
  -6  -5   3     3951.84     3962.85     50.75 o 
  -5  -5   3     2094.47     2083.84     77.02 o 
  -4  -5   3       86.47       82.57     18.21 o 
  -3  -5   3       35.96       55.18     16.67 o 
  -2  -5   3     4632.52     4438.85     57.58 o 
  -1  -5   3     3841.86     3652.52     35.61 o 
   0  -5   3      430.39      567.93     38.71 o 
   1  -5   3      356.64      269.84     51.58 o 
   2  -5   3     2710.61     2742.43     35.94 o 
   3  -5   3     1725.78     1774.88     33.34 o 
   4  -5   3       38.06       37.98     35.73 o 
   5  -5   3       41.64       21.97     26.89 o 
   6  -5   3     1224.18     1130.51     38.62 o 
   7  -5   3       67.67      104.92     29.55 o 
   8  -5   3      388.46      411.61     50.65 o 
   9  -5   3      256.87      222.18    149.13 o 
 -11  -4   3      859.49     1203.92    155.87 o 
 -10  -4   3      328.78      392.27    113.80 o 
  -9  -4   3       13.26       29.77     73.33 o 
  -8  -4   3      751.76      840.01    132.03 o 
  -7  -4   3      134.25      161.06     50.14 o 
  -6  -4   3      300.32      280.85     22.80 o 
  -5  -4   3      187.96      202.70     24.88 o 
  -4  -4   3     1228.31     1337.21     23.05 o 
  -3  -4   3     6096.60     6458.56     52.80 o 
  -2  -4   3     5267.05     5302.64     43.25 o 
  -1  -4   3     1275.57     1247.72     49.29 o 
   0  -4   3     4985.65     5168.07     72.89 o 
   1  -4   3     3957.99     3821.86    136.89 o 
   2  -4   3     4362.14     4278.20     51.79 o 
   3  -4   3     1320.16     1310.73     28.41 o 
   4  -4   3       13.23        4.71     20.13 o 
   5  -4   3     2813.29     2808.17     55.03 o 
   6  -4   3     3599.88     3568.63     65.79 o 
   7  -4   3     2810.94     2898.41     80.32 o 
   8  -4   3      319.73      321.35     69.77 o 
   9  -4   3       18.73       78.18     83.07 o 
 -11  -3   3      318.58      304.36    129.49 o 
 -10  -3   3      114.83      302.56    111.99 o 
  -9  -3   3      172.91      217.77     67.16 o 
  -8  -3   3     2281.90     2191.35     90.38 o 
  -7  -3   3     2186.50     2265.32     81.31 o 
  -6  -3   3     3029.19     3146.13     79.83 o 
  -5  -3   3      166.98      158.16     13.69 o 
  -4  -3   3     9555.73     9242.23     73.91 o 
  -3  -3   3    14453.38    14107.66    113.41 o 
  -2  -3   3     2601.19     2520.18     32.60 o 
  -1  -3   3       59.34       98.86     15.47 o 
   0  -3   3     4662.46     4529.84     65.10 o 
   1  -3   3     6901.01     6764.23     87.35 o 
   2  -3   3    16867.79    17517.21    211.99 o 
   3  -3   3     2612.83     2746.55     38.32 o 
   4  -3   3      372.71      352.33     25.81 o 
   5  -3   3      320.43      391.03     31.83 o 
   6  -3   3       30.34       64.94     33.20 o 
   7  -3   3       12.53       56.35     47.61 o 
   8  -3   3        0.02      -26.45     42.52 o 
   9  -3   3      220.07      240.89    159.54 o 
  10  -3   3      833.71     1131.16    131.05 o 
 -10  -2   3      244.15      192.71    107.55 o 
  -9  -2   3     1045.70     1235.34     86.70 o 
  -8  -2   3      884.22      772.43    167.67 o 
  -7  -2   3       61.51       71.27     50.01 o 
  -6  -2   3       45.54       50.12     42.41 o 
  -5  -2   3       22.38       45.47     33.44 o 
  -4  -2   3        4.47       16.01     13.73 o 
  -3  -2   3     2107.85     2256.34     24.47 o 
  -2  -2   3     1322.83     1297.92     27.33 o 
  -1  -2   3     1302.81     1289.75     25.14 o 
   0  -2   3      376.19      379.91     60.86 o 
   1  -2   3     9092.06     8968.17    108.57 o 
   2  -2   3     2179.71     2294.56     50.88 o 
   3  -2   3     1156.47     1080.21     29.13 o 
   4  -2   3     9140.36     9251.51     97.61 o 
   5  -2   3     5969.60     6172.91     78.93 o 
   6  -2   3     3197.77     3331.66     46.65 o 
   7  -2   3      132.34       40.23     24.02 o 
   8  -2   3      777.70      777.58     84.07 o 
   9  -2   3      759.18      581.56     94.99 o 
 -10  -1   3      151.97      270.84    115.12 o 
  -9  -1   3      317.12      422.64    115.27 o 
  -8  -1   3      141.37       78.10     55.82 o 
  -7  -1   3     2243.15     2449.81    112.11 o 
  -6  -1   3     5891.25     5946.91    117.29 o 
  -5  -1   3    14591.52    14877.91    211.40 o 
  -4  -1   3      299.56      424.84     40.51 o 
  -3  -1   3     5891.85     6154.15     41.42 o 
  -2  -1   3    13249.50    13095.16     97.16 o 
  -1  -1   3     8322.35     8125.24    107.55 o 
   0  -1   3      676.45      653.56     22.05 o 
   1  -1   3     4879.72     5093.58     64.99 o 
   2  -1   3    19034.02    19681.18    237.46 o 
   3  -1   3     2023.60     1931.36     61.74 o 
   4  -1   3       21.42       35.73     16.41 o 
   5  -1   3       64.44       76.20     21.32 o 
   6  -1   3      308.06      345.74     25.50 o 
   7  -1   3       16.76        1.63     19.82 o 
   8  -1   3      852.15      820.47     26.20 o 
   9  -1   3      670.36      553.79     27.11 o 
 -10   0   3      317.63      329.04    197.50 o 
  -9   0   3        8.79       52.26     63.62 o 
  -8   0   3      156.49      258.10     61.16 o 
  -7   0   3      252.38      234.61     64.60 o 
  -6   0   3     2912.49     2955.61     95.45 o 
  -5   0   3       49.19       42.01     43.10 o 
  -4   0   3      147.01      199.36     37.21 o 
  -3   0   3      773.50      831.12     10.79 o 
  -2   0   3     1397.73     1404.92     21.98 o 
  -1   0   3     5280.99     5080.85     68.62 o 
   0   0   3       11.52        9.40     17.07 o 
   1   0   3     2149.54     2194.67     35.73 o 
   2   0   3    22702.59    22535.51    277.70 o 
   3   0   3    12963.60    12522.66    160.12 o 
   4   0   3     1854.88     1680.70     53.67 o 
   5   0   3      440.65      463.17     23.99 o 
   6   0   3     1228.37     1215.39     27.08 o 
   7   0   3     4420.61     4471.45     51.93 o 
   8   0   3      630.86      610.63     23.83 o 
   9   0   3       88.68       60.64     13.38 o 
  10   0   3       28.57       94.11     99.34 o 
 -10   1   3       74.82       60.74    103.59 o 
  -9   1   3      193.96      163.36     82.59 o 
  -8   1   3     2037.86     2057.14     88.00 o 
  -7   1   3     5378.23     5416.20    139.78 o 
  -6   1   3      443.43      440.35     49.75 o 
  -5   1   3      684.75      762.57     44.73 o 
  -4   1   3     7872.63     8443.30    114.12 o 
  -3   1   3     7641.78     7706.17     75.59 o 
  -2   1   3      384.23      355.73     14.90 o 
  -1   1   3     1120.07     1095.48     22.85 o 
   0   1   3      258.84      230.85     21.29 o 
   1   1   3    20953.23    20397.27    233.77 o 
   2   1   3    13995.90    13993.01    162.76 o 
   3   1   3     6528.90     6934.67    108.94 o 
   4   1   3     1977.67     2130.80     36.27 o 
   5   1   3      355.60      386.87     23.26 o 
   6   1   3       73.37      124.39     22.07 o 
   7   1   3       16.74       -1.19     40.79 o 
   8   1   3       24.05       24.29     14.18 o 
   9   1   3       70.55       74.64     15.86 o 
 -10   2   3       50.00      -47.10    102.02 o 
  -9   2   3     1966.54     1969.90    265.84 o 
  -8   2   3     1025.88     1050.34    382.32 o 
  -7   2   3      439.80      570.35    129.63 o 
  -6   2   3       59.31       61.01     41.80 o 
  -5   2   3       69.94       89.58     10.65 o 
  -4   2   3       95.01      112.67     19.43 o 
  -3   2   3      165.27      148.64     20.69 o 
  -2   2   3       15.71       13.38     20.25 o 
  -1   2   3      728.35      820.54     60.96 o 
   0   2   3    15412.97    15708.59    177.47 o 
   1   2   3       93.98      125.34     35.30 o 
   2   2   3      241.21      266.53     31.51 o 
   3   2   3      669.99      741.31     27.07 o 
   4   2   3     8954.89     8953.49     96.15 o 
   5   2   3     5984.04     5989.64     83.14 o 
   6   2   3     3521.31     3534.53     45.09 o 
   7   2   3      636.38      586.57     21.22 o 
   8   2   3      533.77      567.29     82.43 o 
   9   2   3     2427.66     2327.85     42.61 o 
 -10   3   3      266.26      361.73    200.73 o 
  -9   3   3      292.16      327.39    119.37 o 
  -8   3   3      454.80      398.04     76.89 o 
  -7   3   3       35.45       40.80     45.78 o 
  -6   3   3     1543.50     1517.04     34.53 o 
  -5   3   3     3393.77     3604.84     35.67 o 
  -4   3   3     4002.56     4018.35     40.01 o 
  -3   3   3     3076.58     3309.38     49.75 o 
  -2   3   3     3881.75     3934.44     71.36 o 
  -1   3   3    20016.34    19648.96    386.65 o 
   0   3   3     1715.39     1848.25     41.30 o 
   1   3   3    21346.64    21705.77    275.29 o 
   2   3   3       28.21       38.59     24.65 o 
   3   3   3      563.06      469.31     31.70 o 
   4   3   3      131.66      115.48     20.66 o 
   5   3   3      762.92      760.73     25.53 o 
   6   3   3     1608.05     1559.96     31.79 o 
   7   3   3      619.20      608.35     29.49 o 
   8   3   3      565.04      575.26     30.00 o 
   9   3   3      590.67      574.13     26.09 o 
  -9   4   3       16.57     -101.78    101.78 o 
  -8   4   3       87.86      152.38     55.34 o 
  -7   4   3      674.42      565.03     58.87 o 
  -6   4   3      209.35      182.39     12.77 o 
  -5   4   3        2.05       18.24     15.81 o 
  -4   4   3      187.52      190.24     21.07 o 
  -3   4   3        3.60        5.28     14.31 o 
  -2   4   3      653.95      797.52     20.36 o 
  -1   4   3      127.61       90.30     24.90 o 
   0   4   3     1371.04     1212.42     53.90 o 
   1   4   3     1533.30     1475.20     59.91 o 
   2   4   3     1853.07     1756.85     48.20 o 
   3   4   3     3169.68     3008.37     49.94 o 
   4   4   3     5262.70     5135.93     67.99 o 
   5   4   3      369.41      365.11     22.89 o 
   6   4   3      400.33      439.98     33.95 o 
   7   4   3     2192.85     2067.90     52.04 o 
   8   4   3     2991.85     3081.06     95.62 o 
   9   4   3      136.97       97.58     38.99 o 
  -9   5   3       90.35       85.66     83.70 o 
  -8   5   3      594.16      906.88    237.74 o 
  -7   5   3     1767.06     1669.39     32.64 o 
  -6   5   3      776.15      850.84     46.94 o 
  -5   5   3       33.73       10.13     17.15 o 
  -4   5   3     3302.47     3332.54     41.62 o 
  -3   5   3     8632.13     8492.84    131.76 o 
  -2   5   3     3496.88     3160.19    112.55 o 
  -1   5   3      646.08      598.42     22.45 o 
   0   5   3     3014.13     3222.08     79.35 o 
   1   5   3     3127.12     3035.62     80.28 o 
   2   5   3      406.00      315.99     42.56 o 
   3   5   3      997.75     1047.51     50.62 o 
   4   5   3      162.48      177.42     37.18 o 
   5   5   3      375.09      419.12     50.40 o 
   6   5   3      607.16      718.56     51.55 o 
   7   5   3      144.32      135.63     44.78 o 
   8   5   3       50.70       88.73     32.30 o 
   9   5   3      130.64      109.39     17.76 o 
  -8   6   3      658.85      662.41     62.29 o 
  -7   6   3      105.12      131.34     24.70 o 
  -6   6   3        8.48      -10.51     16.75 o 
  -5   6   3        1.87       -2.23     36.23 o 
  -4   6   3       19.93      -15.15     27.32 o 
  -3   6   3      680.79      765.98     88.32 o 
  -2   6   3     1457.56     1502.66     55.58 o 
  -1   6   3      326.99      267.45     54.36 o 
   0   6   3     4412.61     4487.71     99.39 o 
   1   6   3    12836.52    12883.97    236.84 o 
   2   6   3     7663.56     7866.00    153.87 o 
   3   6   3     3997.42     4099.60     96.80 o 
   4   6   3       41.46       23.75     37.92 o 
   5   6   3    12042.50    12049.54    165.94 o 
   6   6   3     7670.63     7464.04    115.33 o 
   7   6   3     2502.91     2445.94     61.71 o 
   8   6   3      187.55       65.03     47.32 o 
   9   6   3     2468.98     2400.01    122.11 o 
  10   6   3     1199.17     1479.36    129.39 o 
  -7   7   3       67.81       40.01     45.78 o 
  -6   7   3       66.07       65.81     21.24 o 
  -5   7   3     2706.92     2639.96     49.70 o 
  -4   7   3     6017.95     5938.84    200.80 o 
  -3   7   3     3464.94     3339.55     83.63 o 
  -2   7   3       21.01       23.09     28.17 o 
  -1   7   3     1530.74     1518.84     30.69 o 
   0   7   3     9387.02     9324.35    185.73 o 
   1   7   3      538.08      430.04     51.79 o 
   2   7   3       87.37       28.24     43.05 o 
   3   7   3       32.71      137.69     44.22 o 
   4   7   3      322.34      344.66    133.57 o 
   5   7   3      352.59      379.65     37.64 o 
   6   7   3       37.12        0.52     32.58 o 
   7   7   3        0.51       37.03     27.44 o 
   8   7   3      138.27      126.58     26.33 o 
   9   7   3      954.90      942.97     37.34 o 
  10   7   3      121.77       60.43     46.66 o 
  -7   8   3       13.55        8.23     21.42 o 
  -6   8   3      128.57      110.67     31.02 o 
  -5   8   3      240.55      168.51     31.92 o 
  -4   8   3        6.88      -17.32     34.35 o 
  -3   8   3       13.15       33.18     40.34 o 
  -2   8   3      428.14      400.50     43.72 o 
  -1   8   3     2004.39     1941.04     37.75 o 
   0   8   3     2522.86     2380.82    141.55 o 
   1   8   3      973.61     1047.95     70.07 o 
   2   8   3     2261.59     2243.56     61.60 o 
   3   8   3     1145.64     1289.48     50.39 o 
   4   8   3     1545.42     1632.49     45.26 o 
   5   8   3      127.07      124.16     28.24 o 
   6   8   3       95.33      119.88     28.78 o 
   7   8   3      846.22      914.56     58.97 o 
   8   8   3     4124.71     4135.61    108.69 o 
   9   8   3     1025.09      989.70     39.79 o 
  10   8   3       15.45        5.52     34.79 o 
  -7   9   3      607.80      450.09     57.05 o 
  -6   9   3      932.42     1055.37     41.34 o 
  -5   9   3      881.31      839.46     34.45 o 
  -4   9   3       37.32       61.49     32.45 o 
  -3   9   3     2877.83     2869.39     93.11 o 
  -2   9   3     2672.50     2538.25     46.36 o 
  -1   9   3      905.29      881.01     25.89 o 
   0   9   3      303.72      234.05     36.84 o 
   1   9   3      177.14      210.11    106.57 o 
   2   9   3     1904.29     2080.94     94.18 o 
   3   9   3     2016.52     1907.05    105.27 o 
   4   9   3      378.41      399.93     31.68 o 
   5   9   3      338.06      398.52     58.36 o 
   6   9   3       58.00      146.49     41.65 o 
   7   9   3      504.41      546.47     37.15 o 
   8   9   3       21.88       13.27     40.34 o 
   9   9   3       45.85       60.37     29.86 o 
  10   9   3      377.66      339.91     60.70 o 
  -7  10   3      403.71      226.88     59.13 o 
  -6  10   3       74.35       60.96     31.48 o 
  -5  10   3      271.20      306.59     63.20 o 
  -4  10   3      368.18      379.89    102.88 o 
  -3  10   3       54.57       59.43     27.43 o 
  -2  10   3     1308.95     1229.92     52.07 o 
  -1  10   3       65.16      111.84     92.59 o 
   0  10   3     2390.82     2294.56     54.04 o 
   1  10   3       53.55       58.63     61.03 o 
   2  10   3     2345.67     2313.44     76.83 o 
   3  10   3      682.84      738.42     55.85 o 
   4  10   3        9.30       52.84     26.75 o 
   5  10   3     2194.42     2358.02     52.47 o 
   6  10   3     2897.69     2980.72    111.71 o 
   7  10   3     1719.48     1783.12     56.02 o 
   8  10   3       92.37       94.44     31.23 o 
   9  10   3       37.79       34.25     77.20 o 
  10  10   3      678.56      666.45     73.38 o 
  -6  11   3       70.01       46.60     37.92 o 
  -5  11   3      804.45      680.45    102.51 o 
  -4  11   3     1005.04     1028.21     44.78 o 
  -3  11   3      563.94      594.47     90.18 o 
  -2  11   3       77.43       80.97     31.13 o 
  -1  11   3      699.84      695.16     21.91 o 
   0  11   3     8137.47     7925.58    229.43 o 
   1  11   3      862.84      984.23     89.66 o 
   2  11   3       47.79       -1.89     47.34 o 
   3  11   3       29.00       19.31     32.49 o 
   4  11   3      660.99      738.87     45.48 o 
   5  11   3      324.79      330.46     34.70 o 
   6  11   3      116.62      165.79     42.34 o 
   7  11   3       58.25       78.74     43.32 o 
   8  11   3       62.55       40.38     50.74 o 
   9  11   3       43.76       67.36     44.32 o 
  10  11   3      489.95      509.51     78.54 o 
  -5  12   3       11.14      210.52     81.43 o 
  -4  12   3        0.46      -57.97     57.97 o 
  -3  12   3      144.18      115.95     42.95 o 
  -2  12   3       22.37       57.45     28.13 o 
  -1  12   3      315.30      277.50     47.03 o 
   0  12   3      647.39      543.27    111.89 o 
   1  12   3      623.84      585.12     83.46 o 
   2  12   3      130.93      127.69     26.02 o 
   3  12   3      841.30      909.99     80.99 o 
   4  12   3     3338.82     3417.15     59.19 o 
   5  12   3     1127.61     1012.03     75.23 o 
   6  12   3       19.29      101.54     40.25 o 
   7  12   3      453.40      497.87     58.86 o 
   8  12   3      783.79      971.75     85.06 o 
   9  12   3      556.70      552.64     73.85 o 
  -5  13   3      514.94      531.77    143.80 o 
  -4  13   3        0.83       34.00     50.73 o 
  -3  13   3      270.31      227.45     77.06 o 
  -2  13   3     2965.40     3122.01    142.19 o 
  -1  13   3      721.53      505.19     90.74 o 
   0  13   3      717.74      478.46     92.74 o 
   1  13   3        6.70      109.84     82.04 o 
   2  13   3      377.72      315.23     13.29 o 
   3  13   3      385.96      364.97     53.26 o 
   4  13   3      111.00       83.47     24.66 o 
   5  13   3       26.43       43.36     39.16 o 
   6  13   3       20.31      -16.19     30.63 o 
   7  13   3       36.68       48.57     42.84 o 
   8  13   3       69.23      101.05     42.02 o 
   9  13   3      171.06      171.01     51.32 o 
  -4  14   3       38.20      -42.93     56.09 o 
  -3  14   3        1.67       50.38    100.44 o 
  -2  14   3      385.84      192.81     86.19 o 
  -1  14   3       27.36      -79.06    146.98 o 
   0  14   3       92.60      149.81     88.78 o 
   1  14   3      357.00      297.85     69.00 o 
   2  14   3     2403.70     2443.42    103.96 o 
   3  14   3      623.78      577.42     92.05 o 
   4  14   3        4.44       -5.66     33.52 o 
   5  14   3      214.31      240.51     42.46 o 
   6  14   3      591.04      641.15     56.79 o 
   7  14   3      674.63      743.95     49.03 o 
   8  14   3      754.36      798.99     67.69 o 
  -2  15   3      368.69      383.18     75.91 o 
  -1  15   3       93.67       65.27     67.31 o 
   0  15   3      244.79      280.53    149.01 o 
   1  15   3      452.13      438.74     78.06 o 
   2  15   3       53.99       95.08     86.67 o 
   3  15   3       22.87       94.17     66.15 o 
   4  15   3       30.89       46.49     64.00 o 
   5  15   3      126.19       92.64     26.29 o 
   6  15   3        7.77      -27.04     87.77 o 
   7  15   3       63.87       15.55     52.94 o 
   8  15   3        2.62      -35.37     37.74 o 
  -1  16   3        9.43       71.19    157.14 o 
   0  16   3      132.09      269.32     86.14 o 
   1  16   3      505.89      489.02     87.36 o 
   2  16   3       13.71       42.76     72.33 o 
   3  16   3      338.98      320.01    123.57 o 
   4  16   3      470.85      612.17    103.43 o 
   5  16   3     1429.02     1429.51    122.88 o 
   6  16   3      117.06      146.39     71.36 o 
   1  17   3       10.52       39.96    147.10 o 
   2  17   3       90.46      -85.57    100.94 o 
   3  17   3      348.49      352.75     90.18 o 
   4  17   3      208.51      167.51    107.91 o 
   5  17   3        0.76      -50.19    118.22 o 
  -5 -16   4      449.75      265.03    114.73 o 
  -4 -16   4        7.16     -109.16    109.16 o 
  -3 -16   4      270.89      454.42    128.12 o 
  -2 -16   4      423.84      498.84    129.63 o 
  -1 -16   4      235.72      228.72    124.11 o 
   0 -16   4       11.51     -189.93    212.01 o 
  -6 -15   4        6.25       96.94     87.02 o 
  -5 -15   4       15.55     -148.64    166.43 o 
  -4 -15   4       57.92       94.94    168.82 o 
  -3 -15   4       52.80      167.35    180.60 o 
  -2 -15   4      232.69       63.37    104.76 o 
  -1 -15   4      413.29      369.59    117.37 o 
   0 -15   4        7.34      135.50    109.16 o 
   1 -15   4      541.66      438.73    122.06 o 
   2 -15   4      927.13     1257.67    144.44 o 
  -7 -14   4      392.95      241.28     79.01 o 
  -6 -14   4       20.67       80.13    136.08 o 
  -5 -14   4      241.53      370.08     91.42 o 
  -4 -14   4     2236.30     2439.84    140.19 o 
  -3 -14   4     1821.92     1974.28    138.62 o 
  -2 -14   4      617.14      498.64    190.86 o 
  -1 -14   4      114.16      108.05    121.40 o 
   0 -14   4      410.73      456.85     76.89 o 
   1 -14   4      465.53      562.04     81.60 o 
   2 -14   4        0.96        8.53    124.09 o 
   3 -14   4       18.07      -25.55     72.17 o 
  -8 -13   4      225.71      201.44     40.18 o 
  -7 -13   4       14.06       25.65     63.86 o 
  -6 -13   4        7.55      117.22    121.72 o 
  -5 -13   4       18.04      112.63     76.27 o 
  -4 -13   4      176.00       73.83     78.33 o 
  -3 -13   4      399.31      365.10     94.26 o 
  -2 -13   4      110.83       43.81     57.98 o 
  -1 -13   4      993.90     1081.36     79.54 o 
   0 -13   4      409.96      564.57     73.04 o 
   1 -13   4      644.03      591.16     89.41 o 
   2 -13   4       67.76      117.96     63.21 o 
   3 -13   4       31.59      107.70     99.87 o 
   4 -13   4      862.79      986.62    410.76 o 
  -9 -12   4       59.92       62.50     62.42 o 
  -8 -12   4       34.30       32.78     45.21 o 
  -7 -12   4      537.22      689.37     59.81 o 
  -6 -12   4      837.78      987.21    140.19 o 
  -5 -12   4     1400.27     1356.27     95.48 o 
  -4 -12   4      250.51      214.85     76.66 o 
  -3 -12   4      393.39      421.96     73.07 o 
  -2 -12   4      855.65      883.15     76.20 o 
  -1 -12   4      659.78      684.46    114.92 o 
   0 -12   4      185.16      216.58     60.18 o 
   1 -12   4      145.09      128.47    102.29 o 
   2 -12   4      330.16      334.72     62.89 o 
   3 -12   4       61.92      -71.01     71.01 o 
   4 -12   4       13.54      -92.22    146.42 o 
   5 -12   4       18.42       13.03     55.00 o 
  -9 -11   4        0.84      -26.32     40.28 o 
  -8 -11   4      256.19      177.59     44.13 o 
  -7 -11   4       29.63       79.88     71.07 o 
  -6 -11   4      211.00      168.79     40.04 o 
  -5 -11   4      280.11      514.03     70.22 o 
  -4 -11   4      410.49      410.98     74.76 o 
  -3 -11   4      207.75      177.56     69.36 o 
  -2 -11   4      937.61      805.15     76.31 o 
  -1 -11   4      391.21      383.06     86.73 o 
   0 -11   4        3.55       41.54     49.97 o 
   1 -11   4      191.15      240.65     55.01 o 
   2 -11   4      981.41      830.75     66.57 o 
   3 -11   4     2073.31     2231.09     87.29 o 
   4 -11   4      159.91      140.26     65.99 o 
   5 -11   4      362.93      260.10     69.33 o 
   6 -11   4      432.31      427.50     75.25 o 
 -10 -10   4       68.81      207.66     92.89 o 
  -9 -10   4      250.32      188.59     29.27 o 
  -8 -10   4      933.47      975.45     75.65 o 
  -7 -10   4     2156.75     2296.09     85.41 o 
  -6 -10   4      191.25      212.34     61.30 o 
  -5 -10   4      102.01       93.18     50.67 o 
  -4 -10   4     1369.56     1517.09     59.58 o 
  -3 -10   4     1912.70     1969.81     85.67 o 
  -2 -10   4     1368.20     1272.36     63.15 o 
  -1 -10   4       84.77       60.44     57.66 o 
   0 -10   4      243.88      289.27     53.17 o 
   1 -10   4      934.33     1016.61     98.51 o 
   2 -10   4       53.04       18.52     45.29 o 
   3 -10   4      134.59      169.80     50.51 o 
   4 -10   4      489.07      459.13     71.14 o 
   5 -10   4       28.07       37.32     24.16 o 
   6 -10   4     1150.46     1068.50     99.63 o 
   7 -10   4      103.74      121.56     52.91 o 
 -10  -9   4      551.76      696.58    111.89 o 
  -9  -9   4      415.66      406.78     89.32 o 
  -8  -9   4       24.30       56.29     39.90 o 
  -7  -9   4      252.04      280.15     36.42 o 
  -6  -9   4      647.14      643.97     41.35 o 
  -5  -9   4      301.03      371.92     40.44 o 
  -4  -9   4       89.71      131.42     25.22 o 
  -3  -9   4      352.67      379.90     39.27 o 
  -2  -9   4      320.88      282.15     43.92 o 
  -1  -9   4      189.55      173.02     43.85 o 
   0  -9   4     3852.70     3722.45    108.75 o 
   1  -9   4     6413.52     6217.78    121.02 o 
   2  -9   4     3068.95     3014.99     36.46 o 
   3  -9   4     1263.18     1201.83    139.38 o 
   4  -9   4     1253.18     1222.36    113.31 o 
   5  -9   4     2539.95     2619.66    112.35 o 
   6  -9   4     1230.04     1278.83     78.61 o 
   7  -9   4       17.12       27.93     39.83 o 
 -10  -8   4      776.08      910.35    120.20 o 
  -9  -8   4      872.62     1224.49    187.63 o 
  -8  -8   4       30.16       33.30     25.02 o 
  -7  -8   4       12.92       44.13     28.92 o 
  -6  -8   4     2371.60     2361.64     76.74 o 
  -5  -8   4     3115.75     3078.47     50.89 o 
  -4  -8   4      817.33      794.77     53.53 o 
  -3  -8   4      737.16      641.40     76.57 o 
  -2  -8   4      209.53      256.32     24.82 o 
  -1  -8   4     1177.07     1149.84     60.16 o 
   0  -8   4     3280.87     3436.35     79.84 o 
   1  -8   4     1201.44     1250.48     56.85 o 
   2  -8   4       18.22       17.22     28.03 o 
   3  -8   4      360.93      393.93     58.97 o 
   4  -8   4       61.22       68.63     49.41 o 
   5  -8   4        5.00      -31.84     31.84 o 
   6  -8   4       12.84      -21.22     33.79 o 
   7  -8   4      267.59      464.84     58.91 o 
   8  -8   4       95.67       -8.73     34.42 o 
 -10  -7   4      942.89     1106.83    220.22 o 
  -9  -7   4      106.79       76.32     84.09 o 
  -8  -7   4        1.31        8.81     26.52 o 
  -7  -7   4       59.99       21.63     20.68 o 
  -6  -7   4      107.77       72.58     32.06 o 
  -5  -7   4      462.98      432.26     31.46 o 
  -4  -7   4      477.03      456.69     35.84 o 
  -3  -7   4     1219.25     1256.33     29.59 o 
  -2  -7   4     1736.18     1728.42     38.54 o 
  -1  -7   4     2965.44     2899.78     41.74 o 
   0  -7   4     4796.64     4969.28    106.99 o 
   1  -7   4      243.14      250.73     17.43 o 
   2  -7   4     2804.30     2585.17     36.36 o 
   3  -7   4      774.91      869.63     36.33 o 
   4  -7   4     2764.42     2827.94     55.02 o 
   5  -7   4        5.24      -25.23     25.23 o 
   6  -7   4      244.39      266.74     53.64 o 
   7  -7   4      121.74      114.57     69.74 o 
   8  -7   4      579.17      623.19     37.52 o 
 -10  -6   4      143.33      233.51    183.43 o 
  -9  -6   4      239.85      326.00     66.87 o 
  -8  -6   4     4917.39     4780.90    139.30 o 
  -7  -6   4     5035.44     5158.15     52.42 o 
  -6  -6   4     1414.92     1388.16     55.31 o 
  -5  -6   4      691.72      697.08     75.38 o 
  -4  -6   4     2486.23     2407.31     45.81 o 
  -3  -6   4     3124.10     2983.61     63.20 o 
  -2  -6   4     3392.45     3342.10     53.01 o 
  -1  -6   4      261.88      254.81     18.66 o 
   0  -6   4      726.46      800.50     38.75 o 
   1  -6   4      287.38      279.47     34.48 o 
   2  -6   4     2052.21     2133.78     53.08 o 
   3  -6   4        7.40      -16.55     22.12 o 
   4  -6   4     1092.33      994.33     41.34 o 
   5  -6   4       15.46       31.24     25.91 o 
   6  -6   4       77.57       44.19     35.85 o 
   7  -6   4      431.61      443.20     46.78 o 
   8  -6   4      239.69      204.47     38.18 o 
   9  -6   4        0.28       38.94    133.49 o 
 -10  -5   4        6.90      160.85    177.61 o 
  -9  -5   4      415.07      378.99     82.87 o 
  -8  -5   4      235.34      175.59     67.88 o 
  -7  -5   4        8.22        3.42     17.91 o 
  -6  -5   4      130.64      108.22     29.10 o 
  -5  -5   4      297.52      351.48     28.63 o 
  -4  -5   4      355.06      351.43     23.11 o 
  -3  -5   4     2288.95     2287.02     28.19 o 
  -2  -5   4     1327.85     1485.57     35.54 o 
  -1  -5   4     1043.18     1141.47     49.66 o 
   0  -5   4     9766.20     9541.03    198.92 o 
   1  -5   4    10056.95    10310.79    151.58 o 
   2  -5   4     3523.19     3433.61     44.57 o 
   3  -5   4     1031.50     1098.50     60.53 o 
   4  -5   4     2307.52     2245.19     49.02 o 
   5  -5   4     5017.36     5149.92     70.65 o 
   6  -5   4     5514.50     5499.14     75.48 o 
   7  -5   4      251.62      260.87     46.91 o 
   8  -5   4      309.46      293.86     30.20 o 
   9  -5   4      433.12      418.51     94.79 o 
 -10  -4   4      447.35      544.42    210.01 o 
  -9  -4   4     1428.15     1715.85     93.08 o 
  -8  -4   4     2020.59     2084.52    151.11 o 
  -7  -4   4      534.88      661.58    109.38 o 
  -6  -4   4      430.00      435.63     26.96 o 
  -5  -4   4     3594.91     3536.06     54.72 o 
  -4  -4   4     2869.96     2733.10     47.11 o 
  -3  -4   4     8324.76     8559.80     72.93 o 
  -2  -4   4      265.82      236.47     27.68 o 
  -1  -4   4     3210.48     3045.80     37.41 o 
   0  -4   4    15025.84    15445.72    209.61 o 
   1  -4   4     4330.54     4303.43     78.19 o 
   2  -4   4     1681.40     1836.25     53.65 o 
   3  -4   4     1123.09     1179.17     34.89 o 
   4  -4   4       26.03       27.42     22.68 o 
   5  -4   4       11.42       41.32     34.62 o 
   6  -4   4      188.93      172.71     39.78 o 
   7  -4   4       44.73       20.67     37.06 o 
   8  -4   4      317.90      398.78     44.17 o 
   9  -4   4      496.21      394.22    166.08 o 
 -10  -3   4      322.29      382.08    138.11 o 
  -9  -3   4       64.36      101.14     64.95 o 
  -8  -3   4       25.81       34.63     99.48 o 
  -7  -3   4      289.59      276.72     62.91 o 
  -6  -3   4        3.13       40.94     83.33 o 
  -5  -3   4      120.36      132.35     22.72 o 
  -4  -3   4      310.15      341.82     12.85 o 
  -3  -3   4      103.22       95.10     15.66 o 
  -2  -3   4     3200.02     3180.75     39.16 o 
  -1  -3   4      617.35      542.59     33.87 o 
   0  -3   4     1020.29      922.10     35.75 o 
   1  -3   4      404.90      400.52     32.71 o 
   2  -3   4     1304.88     1282.12     36.71 o 
   3  -3   4     6651.09     6446.15    109.16 o 
   4  -3   4     5265.13     5270.79     63.62 o 
   5  -3   4     1444.34     1581.11     83.48 o 
   6  -3   4      758.11      764.90     92.08 o 
   7  -3   4     1070.99     1208.52    108.63 o 
   8  -3   4      166.72      293.04     38.86 o 
   9  -3   4      247.21      267.27    107.00 o 
  10  -3   4       15.37       92.79    100.17 o 
 -10  -2   4       92.32      140.31     76.72 o 
  -9  -2   4        6.73      192.97    103.73 o 
  -8  -2   4     1014.94     1073.09     83.95 o 
  -7  -2   4     3859.69     3920.95    102.39 o 
  -6  -2   4     3433.31     3276.46     82.66 o 
  -5  -2   4      207.47      195.08     29.91 o 
  -4  -2   4     1282.16     1342.60     25.64 o 
  -3  -2   4    16363.95    16083.72    134.53 o 
  -2  -2   4    14097.21    13904.42    125.84 o 
  -1  -2   4     1232.86     1214.53     39.97 o 
   0  -2   4      856.17      933.64    136.77 o 
   1  -2   4      688.31      626.78     33.07 o 
   2  -2   4      162.60      159.10     25.75 o 
   3  -2   4      402.90      311.66     58.00 o 
   4  -2   4     1042.51     1130.33     50.36 o 
   5  -2   4      112.69      143.11     23.55 o 
   6  -2   4      102.65       85.20     26.03 o 
   7  -2   4      448.03      455.31    105.42 o 
   8  -2   4      380.31      350.97     24.45 o 
   9  -2   4       53.70       61.31     31.71 o 
  10  -2   4      277.18      106.57    101.29 o 
 -10  -1   4       20.56       70.26     75.41 o 
  -9  -1   4      254.16      285.31    159.07 o 
  -8  -1   4      309.37      226.79     61.33 o 
  -7  -1   4     1359.52     1385.47     95.87 o 
  -6  -1   4        9.98       45.65     41.87 o 
  -5  -1   4       24.13       53.05     35.43 o 
  -4  -1   4     3189.16     3427.09     46.60 o 
  -3  -1   4      697.57      704.16     17.77 o 
  -2  -1   4     3006.30     2912.55     35.70 o 
  -1  -1   4     2410.95     2469.92     40.83 o 
   0  -1   4       38.73       18.08     24.02 o 
   1  -1   4     3587.61     3510.55     90.32 o 
   2  -1   4     6626.96     6383.36     99.22 o 
   3  -1   4     8396.67     8563.94    120.71 o 
   4  -1   4     1355.47     1317.75     75.81 o 
   5  -1   4     3273.25     3334.07     66.90 o 
   6  -1   4     8098.03     8105.89     91.93 o 
   7  -1   4     1891.54     1900.14     71.99 o 
   8  -1   4       64.00       70.70     23.51 o 
   9  -1   4       45.04        5.11     30.96 o 
 -10   0   4      343.53      405.86    100.90 o 
  -9   0   4      766.21      973.11    102.39 o 
  -8   0   4     1429.17     1485.90     99.34 o 
  -7   0   4     3112.16     3246.91    240.77 o 
  -6   0   4     1673.16     1665.83     96.85 o 
  -5   0   4     9601.22     9594.93    145.60 o 
  -4   0   4    10030.34    10543.99    314.45 o 
  -3   0   4      461.47      438.62     15.77 o 
  -2   0   4      431.34      402.52     22.94 o 
  -1   0   4      848.93      823.53     32.45 o 
   0   0   4    10301.13    10379.41    136.77 o 
   1   0   4     4896.83     4852.53     71.09 o 
   2   0   4      821.83      905.70     34.52 o 
   3   0   4     3357.64     3530.09     61.58 o 
   4   0   4      200.72      239.19     32.79 o 
   5   0   4     2026.21     2171.61     42.65 o 
   6   0   4     1239.45     1304.42     37.34 o 
   7   0   4     1224.07     1173.25     36.93 o 
   8   0   4     1564.29     1628.99    113.62 o 
   9   0   4      990.91      882.11     29.89 o 
  10   0   4      502.12      358.70    193.15 o 
 -10   1   4      290.90      381.87     85.32 o 
  -9   1   4      320.49      315.64     72.23 o 
  -8   1   4       47.61       17.86     55.38 o 
  -7   1   4      291.37      274.63     54.09 o 
  -6   1   4       21.32       -6.23     75.71 o 
  -5   1   4      577.26      617.51     45.40 o 
  -4   1   4       27.58       22.08     23.60 o 
  -3   1   4      544.91      595.00     18.72 o 
  -2   1   4      891.11      865.83     31.09 o 
  -1   1   4     1035.50      956.12     32.72 o 
   0   1   4     1459.63     1363.16     35.00 o 
   1   1   4       31.96       58.78     32.61 o 
   2   1   4     5070.78     5317.42     75.18 o 
   3   1   4    11930.85    11601.96    150.06 o 
   4   1   4    16943.07    17077.65    205.44 o 
   5   1   4     1602.02     1439.44     41.20 o 
   6   1   4      471.25      454.17     30.57 o 
   7   1   4     1050.08     1067.00     33.22 o 
   8   1   4     1170.62     1148.79     45.32 o 
   9   1   4      919.44      840.29    153.92 o 
  10   1   4       66.17      192.47    103.05 o 
 -10   2   4      922.27      958.72     95.74 o 
  -9   2   4      907.62      863.09     99.51 o 
  -8   2   4       13.47      -61.65     69.80 o 
  -7   2   4     5486.99     5702.22    186.63 o 
  -6   2   4     1932.79     1963.49     69.42 o 
  -5   2   4     2180.84     2281.72     21.64 o 
  -4   2   4      200.16      223.87     19.32 o 
  -3   2   4     1954.32     1921.22     39.26 o 
  -2   2   4     5043.83     4873.65     46.67 o 
  -1   2   4     6484.08     6284.82     85.34 o 
   0   2   4    11359.70    11469.74    152.99 o 
   1   2   4    22348.81    22053.30    283.50 o 
   2   2   4      617.36      624.38     50.62 o 
   3   2   4     3881.77     3873.15     57.23 o 
   4   2   4      643.42      573.37     60.44 o 
   5   2   4        0.13       10.44     18.97 o 
   6   2   4      350.64      347.75     29.14 o 
   7   2   4      647.10      699.21     40.62 o 
   8   2   4      513.97      456.02     65.04 o 
   9   2   4      211.80      147.33     46.84 o 
  10   2   4        2.63      114.78     98.46 o 
  -9   3   4        2.76       55.18    132.27 o 
  -8   3   4     1842.55     1874.80    102.80 o 
  -7   3   4      447.87      518.33     69.77 o 
  -6   3   4      163.98      155.72      9.90 o 
  -5   3   4      262.24      288.82     15.34 o 
  -4   3   4      119.85      121.23     23.96 o 
  -3   3   4     2501.78     2587.72     32.99 o 
  -2   3   4      305.32      307.47     42.24 o 
  -1   3   4     1590.44     1621.22     59.42 o 
   0   3   4      130.27      145.72     33.55 o 
   1   3   4    34349.43    34864.43    520.55 o 
   2   3   4     1290.76     1101.74     38.83 o 
   3   3   4     9171.15     8845.06    123.22 o 
   4   3   4     1058.08     1082.22     96.09 o 
   5   3   4     3956.08     3912.31     52.23 o 
   6   3   4     3528.94     3529.25     69.55 o 
   7   3   4     3591.69     3530.13     69.88 o 
   8   3   4      496.77      433.82     36.65 o 
   9   3   4       13.89       51.41     24.81 o 
  -9   4   4      674.87      605.71     75.92 o 
  -8   4   4      308.80      262.58    112.85 o 
  -7   4   4      343.78      477.29    157.21 o 
  -6   4   4        0.13       29.38     32.09 o 
  -5   4   4      806.68      830.27     21.13 o 
  -4   4   4     5256.36     5345.71     59.00 o 
  -3   4   4     6154.64     6152.41     60.17 o 
  -2   4   4    11001.07    11432.13    133.19 o 
  -1   4   4      133.90      287.90     35.62 o 
   0   4   4     5552.14     5608.07    114.44 o 
   1   4   4       46.63       64.40     35.24 o 
   2   4   4     1694.95     1783.85     53.66 o 
   3   4   4      293.48      259.22     34.85 o 
   4   4   4      216.54      230.94     33.37 o 
   5   4   4     1245.16     1302.65     33.08 o 
   6   4   4       23.28        5.67     30.90 o 
   7   4   4      947.37      942.11     40.68 o 
   8   4   4      269.24      278.97     50.92 o 
   9   4   4     1280.29     1167.13     42.85 o 
  -9   5   4      205.66      225.55     96.70 o 
  -8   5   4       55.55      107.20    134.96 o 
  -7   5   4       66.09       66.68     33.98 o 
  -6   5   4      127.98      173.07     15.59 o 
  -5   5   4      101.41      111.45     19.97 o 
  -4   5   4      889.49      882.07     27.91 o 
  -3   5   4      990.43     1016.96     25.43 o 
  -2   5   4     3079.55     3165.02     50.83 o 
  -1   5   4     2426.89     2347.30     66.36 o 
   0   5   4     3627.25     3338.81    125.28 o 
   1   5   4     3375.17     3116.10     82.43 o 
   2   5   4      580.44      667.12     49.99 o 
   3   5   4       63.87       61.52     29.17 o 
   4   5   4     5530.50     5561.92    216.90 o 
   5   5   4     5985.90     5927.21     85.86 o 
   6   5   4     1731.22     1665.61     69.71 o 
   7   5   4       16.41      103.35     49.47 o 
   8   5   4     3386.91     3422.78     95.05 o 
   9   5   4     1039.13     1013.45     75.44 o 
  -9   6   4      285.97       23.50     84.97 o 
  -8   6   4        6.05      -80.18     80.18 o 
  -7   6   4      451.77      454.38     28.63 o 
  -6   6   4     3371.17     3202.57    115.56 o 
  -5   6   4     2438.55     2606.76     44.28 o 
  -4   6   4      614.54      614.31     58.61 o 
  -3   6   4     1610.20     1702.66     95.50 o 
  -2   6   4     1484.78     1388.99     29.59 o 
  -1   6   4     4953.93     4843.77     65.59 o 
   0   6   4     1687.51     1659.71     65.28 o 
   1   6   4      452.13      573.74     51.01 o 
   2   6   4      556.70      598.12     53.75 o 
   3   6   4      492.70      365.78     48.86 o 
   4   6   4      766.65      811.99     54.58 o 
   5   6   4       10.05      -19.96     44.34 o 
   6   6   4       48.08       -6.73     34.19 o 
   7   6   4       87.36       45.46     35.18 o 
   8   6   4     1248.78     1309.47    154.75 o 
   9   6   4       28.65      -24.71     32.79 o 
  10   6   4        9.92       13.48     37.20 o 
  -8   7   4       99.01       65.18     75.98 o 
  -7   7   4      110.50       70.92     29.07 o 
  -6   7   4      494.18      459.25     44.35 o 
  -5   7   4       18.94       14.84     42.38 o 
  -4   7   4       75.17      133.36     36.92 o 
  -3   7   4     1044.92     1021.80     30.67 o 
  -2   7   4     1801.49     1701.18     34.48 o 
  -1   7   4     1795.42     1916.91     48.43 o 
   0   7   4       65.38      102.65     32.08 o 
   1   7   4     2432.55     2371.73     83.70 o 
   2   7   4    15592.10    15674.35    384.20 o 
   3   7   4     6951.65     6941.67    151.47 o 
   4   7   4      593.35      640.63     60.05 o 
   5   7   4      164.89      153.69     45.93 o 
   6   7   4     3050.32     3044.20     73.27 o 
   7   7   4     5594.18     5547.08    124.34 o 
   8   7   4     1007.22     1054.02    113.36 o 
   9   7   4      107.59       30.68     30.61 o 
  10   7   4      190.85      158.43     28.01 o 
  11   7   4      500.70      410.69    121.52 o 
  -8   8   4      569.48      677.28     93.62 o 
  -7   8   4      436.35      424.18     50.28 o 
  -6   8   4      883.18      836.36     81.15 o 
  -5   8   4       11.28      -11.46     42.82 o 
  -4   8   4     2382.27     2458.28     69.28 o 
  -3   8   4     4041.12     4006.20     57.48 o 
  -2   8   4     1263.89     1217.35     51.19 o 
  -1   8   4       15.66       20.10     29.13 o 
   0   8   4     1816.60     1717.34     70.49 o 
   1   8   4      400.02      370.71     50.60 o 
   2   8   4      449.89      417.87     62.98 o 
   3   8   4      436.26      496.25     63.03 o 
   4   8   4      487.33      510.81     62.93 o 
   5   8   4       51.23      -44.45     51.21 o 
   6   8   4      566.39      597.70     46.58 o 
   7   8   4      920.36      992.12     65.13 o 
   8   8   4      922.08      842.14     38.00 o 
   9   8   4      468.43      509.32     97.81 o 
  10   8   4     1386.76     1138.99    152.03 o 
  11   8   4      702.42      655.83    130.51 o 
  -7   9   4      129.37      111.31     65.52 o 
  -6   9   4       26.24       20.50     24.64 o 
  -5   9   4      385.35      347.77     74.30 o 
  -4   9   4       14.44       16.80     27.19 o 
  -3   9   4       63.07       24.35     33.79 o 
  -2   9   4      246.14      237.28     24.00 o 
  -1   9   4      146.99      135.29     28.65 o 
   0   9   4     1651.46     1674.13     68.85 o 
   1   9   4     1004.83      903.45     67.85 o 
   2   9   4      305.40      242.57     45.93 o 
   3   9   4       28.83       24.12     40.06 o 
   4   9   4     1593.31     1366.83    795.60 o 
   5   9   4      500.52      482.53     42.78 o 
   6   9   4      519.11      595.56     88.65 o 
   7   9   4      527.18      572.68     72.77 o 
   8   9   4      874.54      974.30     76.85 o 
   9   9   4      231.30      343.95     96.23 o 
  10   9   4      261.83      176.70     35.68 o 
  -7  10   4      147.74       20.08     60.05 o 
  -6  10   4     2395.05     2252.64     56.34 o 
  -5  10   4     1670.96     1722.95     49.51 o 
  -4  10   4      571.11      609.48     40.55 o 
  -3  10   4       10.42       65.41     30.66 o 
  -2  10   4      513.04      518.95     48.02 o 
  -1  10   4     1753.28     1879.95     90.09 o 
   0  10   4     1262.19     1169.06     72.10 o 
   1  10   4     1274.95     1248.09     64.38 o 
   2  10   4      813.09      794.92     72.76 o 
   3  10   4     1317.25     1206.76    219.03 o 
   4  10   4      734.27      885.60    102.27 o 
   5  10   4      104.69       90.07     47.74 o 
   6  10   4       49.55      107.95     37.05 o 
   7  10   4       22.75      128.26     44.73 o 
   8  10   4       47.07       63.48     60.05 o 
   9  10   4      415.62      530.82     64.61 o 
  10  10   4      110.99      107.98     48.92 o 
  -6  11   4       15.74       39.23     41.76 o 
  -5  11   4       46.83       44.53     45.88 o 
  -4  11   4      104.99       18.72     37.80 o 
  -3  11   4       93.04      126.28     61.31 o 
  -2  11   4     3522.81     3363.35     93.53 o 
  -1  11   4     1653.11     1592.83     85.21 o 
   0  11   4      940.60      929.20     57.51 o 
   1  11   4     2645.37     2649.18    167.04 o 
   2  11   4     4429.94     4252.94    170.60 o 
   3  11   4     2045.73     2138.48    161.51 o 
   4  11   4     1903.86     1966.09     69.35 o 
   5  11   4       92.03      126.14     34.33 o 
   6  11   4     1892.81     1891.52     72.70 o 
   7  11   4     2191.67     2106.11     63.51 o 
   8  11   4     1096.82     1266.88     64.14 o 
   9  11   4       33.03       72.64     34.30 o 
  10  11   4        1.69       15.44     38.86 o 
  -5  12   4       14.19       17.70     28.94 o 
  -4  12   4      527.84      551.28     48.47 o 
  -3  12   4     1571.06     1488.90     69.87 o 
  -2  12   4      203.20      176.49     46.36 o 
  -1  12   4      257.12      301.98     30.50 o 
   0  12   4      129.47       92.24     27.00 o 
   1  12   4     2409.56     2508.32     90.05 o 
   2  12   4      397.91      385.74     74.47 o 
   3  12   4      249.70      276.88     38.77 o 
   4  12   4      197.26      169.06     81.17 o 
   5  12   4      101.72      125.97     47.22 o 
   6  12   4      222.97      138.61     60.48 o 
   7  12   4      422.27      455.96     97.13 o 
   8  12   4      332.14      365.57     41.28 o 
   9  12   4       31.06       17.57     54.00 o 
  -4  13   4       47.76      166.93    106.23 o 
  -3  13   4      182.48      165.59     54.37 o 
  -2  13   4      281.02      237.53     30.25 o 
  -1  13   4      127.47       98.96     25.16 o 
   0  13   4       73.09       62.39     26.69 o 
   1  13   4     1013.22      908.56     53.55 o 
   2  13   4      900.21      859.95     85.98 o 
   3  13   4      200.49      217.08     24.93 o 
   4  13   4      789.64      821.94    109.06 o 
   5  13   4     2135.16     2223.25    122.27 o 
   6  13   4     1005.97     1047.10     58.96 o 
   7  13   4      511.06      606.59     52.42 o 
   8  13   4        2.47       64.96     37.48 o 
   9  13   4      321.83      244.02     43.03 o 
  -3  14   4       49.89      -16.62     95.79 o 
  -2  14   4      145.38      198.70     87.27 o 
  -1  14   4      664.60      724.52     86.63 o 
   0  14   4      664.89      764.13     79.01 o 
   1  14   4      200.01      370.70     69.58 o 
   2  14   4        5.42      -13.38     42.81 o 
   3  14   4       24.73       21.27     20.76 o 
   4  14   4       14.31       35.07     35.19 o 
   5  14   4      116.71       89.95     31.34 o 
   6  14   4        1.58      -32.88     32.88 o 
   7  14   4       42.41        3.01     37.85 o 
   8  14   4       21.32       -9.31     69.58 o 
  -2  15   4      195.78      173.10    177.42 o 
  -1  15   4      488.68      454.79     96.56 o 
   0  15   4      534.78      484.74     87.71 o 
   1  15   4       34.46       43.31     81.42 o 
   2  15   4      456.25      581.87     80.57 o 
   3  15   4      848.15      901.64    193.37 o 
   4  15   4      647.24      571.11    147.49 o 
   5  15   4      420.11      338.29     52.73 o 
   6  15   4       37.77       31.41     48.43 o 
   7  15   4      352.45      309.42     44.50 o 
   8  15   4      548.56      618.16     59.93 o 
  -1  16   4      103.97      162.28     93.50 o 
   0  16   4        0.22       18.65     89.58 o 
   1  16   4      159.66       59.97     75.03 o 
   2  16   4      145.68      126.94     77.07 o 
   3  16   4        8.99       14.00     88.51 o 
   4  16   4       13.51       80.31     89.72 o 
   5  16   4       41.26      164.68     75.39 o 
   6  16   4       27.56       24.02    126.38 o 
   1  17   4      495.09      495.04     96.33 o 
   2  17   4      507.30      454.94     94.83 o 
   3  17   4      222.22      154.81    103.92 o 
   4  17   4       34.43      104.61    102.29 o 
   5  17   4      767.08      730.83    136.96 o 
  -4 -16   5      220.79      500.79    126.16 o 
  -3 -16   5      386.06      652.12    236.25 o 
  -2 -16   5       82.30      -65.92    204.39 o 
  -1 -16   5       39.69      -15.10    111.02 o 
  -6 -15   5      169.79      264.10    167.55 o 
  -5 -15   5     1097.46      985.85    124.45 o 
  -4 -15   5      587.64      623.68    117.42 o 
  -3 -15   5      378.25      441.32    119.71 o 
  -2 -15   5       11.21     -109.89    109.89 o 
  -1 -15   5      306.06      322.93    299.40 o 
   0 -15   5      121.19       80.72     73.79 o 
   1 -15   5       16.69     -131.28    144.78 o 
  -7 -14   5       29.88       -9.23     69.38 o 
  -6 -14   5       17.09      151.13     82.28 o 
  -5 -14   5      380.10      365.69     93.77 o 
  -4 -14   5      100.70       96.94     91.32 o 
  -3 -14   5      158.57      131.98     96.50 o 
  -2 -14   5      461.15      567.61     77.14 o 
  -1 -14   5     1399.42     1750.98    176.17 o 
   0 -14   5      997.13      905.00     87.94 o 
   1 -14   5        5.82       77.38    106.06 o 
   2 -14   5      114.78      224.48    103.20 o 
   3 -14   5      845.14     1146.87    294.25 o 
  -8 -13   5      573.97      420.46    126.38 o 
  -7 -13   5     1170.25     1248.63     95.18 o 
  -6 -13   5      626.26      683.05     90.35 o 
  -5 -13   5      110.48        1.07     72.02 o 
  -4 -13   5      540.97      474.26     95.38 o 
  -3 -13   5      556.17      583.71     68.12 o 
  -2 -13   5      526.36      700.97     76.47 o 
  -1 -13   5      362.13      475.01     87.38 o 
   0 -13   5      242.82      243.54    173.83 o 
   1 -13   5      336.03      339.00     68.92 o 
   2 -13   5        4.93      -64.97     64.97 o 
   3 -13   5       62.27       81.64     80.30 o 
   4 -13   5      154.25      122.00     67.58 o 
  -8 -12   5       23.92       19.11     43.09 o 
  -7 -12   5       62.61       62.01     59.07 o 
  -6 -12   5        5.72      -12.56     61.42 o 
  -5 -12   5        0.86      -13.58     64.99 o 
  -4 -12   5       73.05       39.37     52.54 o 
  -3 -12   5     1178.57     1236.13     71.63 o 
  -2 -12   5      930.25     1014.80    108.69 o 
  -1 -12   5      626.02      664.06     67.68 o 
   0 -12   5      994.35      973.06     90.01 o 
   1 -12   5     1850.54     1856.04     90.46 o 
   2 -12   5      911.20      919.55     92.89 o 
   3 -12   5      338.42      324.83    110.50 o 
   4 -12   5       12.21      102.48     60.56 o 
   5 -12   5      368.76      426.50     85.47 o 
  -9 -11   5      510.98      488.05     80.23 o 
  -8 -11   5      595.40      593.42     60.55 o 
  -7 -11   5      287.76      235.76     59.07 o 
  -6 -11   5      104.36       91.13     58.88 o 
  -5 -11   5      881.73     1130.23     85.02 o 
  -4 -11   5     2763.92     2693.95     80.58 o 
  -3 -11   5      611.87      656.12     92.11 o 
  -2 -11   5        7.10       66.25     48.82 o 
  -1 -11   5      300.73      318.37     70.71 o 
   0 -11   5      183.16      255.19     67.49 o 
   1 -11   5       25.67       45.50     51.27 o 
   2 -11   5        0.27       69.44     64.84 o 
   3 -11   5      220.54      321.37     60.27 o 
   4 -11   5        7.10      120.37    163.66 o 
   5 -11   5      745.40      759.43     68.96 o 
   6 -11   5       69.42       54.78     65.66 o 
  -9 -10   5       37.44      -33.62     74.76 o 
  -8 -10   5       58.75       99.91     38.21 o 
  -7 -10   5        1.23      -18.80     89.17 o 
  -6 -10   5       98.30       95.64     43.34 o 
  -5 -10   5      606.91      588.07     39.19 o 
  -4 -10   5     1556.02     1568.43     40.93 o 
  -3 -10   5      290.14      154.50     64.03 o 
  -2 -10   5      213.34      131.77     47.58 o 
  -1 -10   5     1086.90     1157.52     65.52 o 
   0 -10   5     3885.53     3928.07    194.11 o 
   1 -10   5     1371.31     1440.84     88.88 o 
   2 -10   5       79.39      151.72     66.18 o 
   3 -10   5      986.79      939.60     20.02 o 
   4 -10   5     2863.48     2829.17    249.94 o 
   5 -10   5      641.12      656.10     95.63 o 
   6 -10   5      243.01      180.77     30.78 o 
 -10  -9   5      695.75      732.59    194.42 o 
  -9  -9   5       59.02     -137.30    141.95 o 
  -8  -9   5      649.93      614.22     53.05 o 
  -7  -9   5     2033.15     2076.85     69.53 o 
  -6  -9   5     4071.91     4135.51    102.02 o 
  -5  -9   5      196.81      195.75     43.69 o 
  -4  -9   5      447.22      461.00     29.46 o 
  -3  -9   5       41.77       32.15     28.30 o 
  -2  -9   5      997.58      978.15     40.99 o 
  -1  -9   5      503.45      247.80    147.17 o 
   0  -9   5      132.96      177.05     57.52 o 
   1  -9   5       46.51        5.27     56.70 o 
   2  -9   5       17.35        9.15     24.66 o 
   3  -9   5       13.51       -9.06     41.12 o 
   4  -9   5       47.17       32.45     21.28 o 
   5  -9   5       76.12       36.58     42.37 o 
   6  -9   5       13.54       -7.94     27.99 o 
   7  -9   5      263.80      236.36     50.84 o 
 -10  -8   5        1.03       79.11     96.55 o 
  -9  -8   5       58.90       76.81     81.84 o 
  -8  -8   5       87.46       68.54     22.74 o 
  -7  -8   5       29.22       29.92     63.35 o 
  -6  -8   5       90.35       68.60     33.46 o 
  -5  -8   5      286.26      323.51     28.59 o 
  -4  -8   5       33.18       43.17     24.20 o 
  -3  -8   5      714.31      712.64     42.86 o 
  -2  -8   5     1614.39     1633.77     66.93 o 
  -1  -8   5      531.24      456.23     84.44 o 
   0  -8   5       70.24       75.78     34.47 o 
   1  -8   5     4462.44     4479.63     86.99 o 
   2  -8   5     8873.76     8635.30     92.35 o 
   3  -8   5      876.22      859.52     27.53 o 
   4  -8   5      591.22      542.29     49.60 o 
   5  -8   5      762.23      740.47     53.75 o 
   6  -8   5      708.33      827.20    104.87 o 
   7  -8   5      333.59      408.17    124.64 o 
   8  -8   5       15.74       13.26     32.61 o 
 -10  -7   5      159.72      248.32    104.81 o 
  -9  -7   5     1236.03     1210.40     81.85 o 
  -8  -7   5     2588.18     2563.39     67.50 o 
  -7  -7   5      427.05      471.24     30.33 o 
  -6  -7   5       47.61       62.67     25.87 o 
  -5  -7   5      549.05      559.94     24.39 o 
  -4  -7   5     2601.48     2575.88     48.16 o 
  -3  -7   5     2930.91     2856.95     48.19 o 
  -2  -7   5      477.18      501.10     61.35 o 
  -1  -7   5       63.89       49.82     24.93 o 
   0  -7   5     1876.03     1954.35     60.23 o 
   1  -7   5     4506.58     4628.69    107.50 o 
   2  -7   5       14.59       19.60     26.06 o 
   3  -7   5      192.30      160.23     23.09 o 
   4  -7   5     1517.01     1451.71     42.68 o 
   5  -7   5       52.58       59.89     28.60 o 
   6  -7   5      482.01      457.12     53.77 o 
   7  -7   5      151.74      273.14     46.22 o 
   8  -7   5        6.79      -25.49     44.17 o 
 -10  -6   5      223.63      209.43    204.86 o 
  -9  -6   5       11.34      -27.87    100.66 o 
  -8  -6   5        6.66       -6.19     15.37 o 
  -7  -6   5      224.38      252.60     19.88 o 
  -6  -6   5     1258.66     1217.78     70.00 o 
  -5  -6   5      746.98      710.40     30.16 o 
  -4  -6   5     1432.50     1401.09     57.27 o 
  -3  -6   5        7.79      -15.81     21.11 o 
  -2  -6   5       24.71       41.93     17.84 o 
  -1  -6   5     2654.00     2683.40     59.86 o 
   0  -6   5    10342.95    10472.66    145.98 o 
   1  -6   5     4099.76     4214.35     79.27 o 
   2  -6   5      228.32      141.67     22.65 o 
   3  -6   5     1146.27     1114.36     42.22 o 
   4  -6   5     1208.40     1303.32     38.63 o 
   5  -6   5     2621.67     2698.77     53.50 o 
   6  -6   5      398.09      429.42     38.34 o 
   7  -6   5       11.56        1.75     76.63 o 
   8  -6   5      304.54      223.68     53.40 o 
   9  -6   5      293.70      384.11     89.56 o 
 -10  -5   5      746.24      843.58     92.11 o 
  -9  -5   5     1087.52     1133.75    122.03 o 
  -8  -5   5       98.79      106.48     56.75 o 
  -7  -5   5     1298.77     1329.41     29.56 o 
  -6  -5   5     4316.90     4412.17    110.79 o 
  -5  -5   5     3769.13     3893.32     50.87 o 
  -4  -5   5     1139.01     1086.47     24.18 o 
  -3  -5   5      449.02      437.58     34.10 o 
  -2  -5   5     2670.72     2637.87     81.13 o 
  -1  -5   5     1704.95     1780.54     27.90 o 
   0  -5   5      723.92     1073.95     40.82 o 
   1  -5   5      123.05      139.26     38.77 o 
   2  -5   5       20.06       14.79     56.48 o 
   3  -5   5        0.54      -18.23     25.40 o 
   4  -5   5     1041.52     1035.61     40.65 o 
   5  -5   5      301.09      357.12     55.09 o 
   6  -5   5       33.36       63.22     27.79 o 
   7  -5   5      395.81      441.72     39.87 o 
   8  -5   5     1018.72      995.82     64.91 o 
   9  -5   5      211.28      218.11     63.13 o 
 -10  -4   5        5.45      -22.06     71.62 o 
  -9  -4   5        0.55      150.11     81.43 o 
  -8  -4   5        3.50       46.05     54.83 o 
  -7  -4   5       52.63       92.53     48.13 o 
  -6  -4   5      381.24      395.74     19.11 o 
  -5  -4   5       75.04       82.77     19.83 o 
  -4  -4   5     1419.45     1333.18     30.66 o 
  -3  -4   5     7432.08     7457.23     72.52 o 
  -2  -4   5     4484.44     4284.30     50.93 o 
  -1  -4   5      454.33      465.50    108.13 o 
   0  -4   5     2652.99     2720.38     52.97 o 
   1  -4   5     1286.35     1244.09     63.81 o 
   2  -4   5    14938.74    14722.07    192.57 o 
   3  -4   5     3039.28     3022.89    105.62 o 
   4  -4   5       29.93       52.10     29.18 o 
   5  -4   5     1706.55     1778.26     43.53 o 
   6  -4   5     4704.72     4778.20     70.80 o 
   7  -4   5     1108.01     1069.90     38.82 o 
   8  -4   5      280.51      257.74     30.75 o 
   9  -4   5        1.02       15.32     31.40 o 
 -10  -3   5       92.17       51.66     75.71 o 
  -9  -3   5     1015.55     1156.72     86.72 o 
  -8  -3   5     3143.45     3233.11    126.99 o 
  -7  -3   5     3644.77     3690.42     99.18 o 
  -6  -3   5     1063.80      992.13     46.02 o 
  -5  -3   5      143.67      153.97     13.94 o 
  -4  -3   5     2830.34     2777.14     74.38 o 
  -3  -3   5    11981.42    11731.88    133.66 o 
  -2  -3   5    10898.08    11266.20    111.35 o 
  -1  -3   5        9.23       27.22     32.52 o 
   0  -3   5     4294.86     4182.22     71.95 o 
   1  -3   5     7260.27     7595.75    114.63 o 
   2  -3   5        3.98      -13.62     25.97 o 
   3  -3   5      596.12      701.80     42.92 o 
   4  -3   5     1562.62     1615.23     38.54 o 
   5  -3   5      627.18      797.65     61.30 o 
   6  -3   5     1280.28     1324.79     95.51 o 
   7  -3   5       83.80       63.13     33.18 o 
   8  -3   5       14.40        8.99     37.01 o 
   9  -3   5      233.48      205.03     49.81 o 
  10  -3   5      914.48     1181.78    133.64 o 
 -10  -2   5      357.28      326.06     85.38 o 
  -9  -2   5      247.86      142.35     69.65 o 
  -8  -2   5       14.31       26.58     56.11 o 
  -7  -2   5        7.99       -4.03     58.48 o 
  -6  -2   5       60.63       62.38     53.10 o 
  -5  -2   5      253.51      245.57     20.74 o 
  -4  -2   5       45.52       79.07     12.54 o 
  -3  -2   5      199.74      284.10     41.57 o 
  -2  -2   5     2771.56     2825.99     33.89 o 
  -1  -2   5      269.99      393.83     27.17 o 
   0  -2   5     2078.28     2027.24     46.44 o 
   1  -2   5     7912.02     7482.29    100.93 o 
   2  -2   5     8196.08     8483.89    141.92 o 
   3  -2   5      683.54      743.87     33.44 o 
   4  -2   5     2479.50     2378.02     50.39 o 
   5  -2   5     6504.15     6594.01     82.65 o 
   6  -2   5     4480.24     4632.55     66.15 o 
   7  -2   5       33.07       17.04     27.88 o 
   8  -2   5       13.26      -27.15     27.62 o 
   9  -2   5       54.64       43.44     22.42 o 
  10  -2   5       31.40      -52.23     97.33 o 
 -10  -1   5      532.26      526.52    110.02 o 
  -9  -1   5      535.50      570.13     79.27 o 
  -8  -1   5       47.49       -5.17     55.44 o 
  -7  -1   5     2657.86     2690.18    103.81 o 
  -6  -1   5      588.87      627.04     55.78 o 
  -5  -1   5     6609.98     6735.95    113.64 o 
  -4  -1   5     1390.53     1249.79     50.61 o 
  -3  -1   5    18701.37    20287.41    190.16 o 
  -2  -1   5     4052.36     3956.15     48.46 o 
  -1  -1   5     2760.35     2777.42     61.08 o 
   0  -1   5      122.39      150.81     28.12 o 
   1  -1   5       31.68        4.19     27.17 o 
   2  -1   5      105.46      132.15     33.35 o 
   3  -1   5     2209.50     2287.02     47.67 o 
   4  -1   5      492.12      493.02     41.22 o 
   5  -1   5      206.10      250.85     38.58 o 
   6  -1   5      400.29      444.94    112.41 o 
   7  -1   5      338.55      321.50     26.89 o 
   8  -1   5      819.92      888.61     43.44 o 
   9  -1   5     1215.95     1121.22     67.37 o 
  10  -1   5      286.91      344.92    110.58 o 
 -10   0   5      440.55      426.72     87.44 o 
  -9   0   5       24.64      -16.94     76.05 o 
  -8   0   5        3.61       13.75     55.75 o 
  -7   0   5      614.79      533.91     60.50 o 
  -6   0   5      398.07      449.02     78.30 o 
  -5   0   5      513.00      505.71     45.68 o 
  -4   0   5      810.92      859.70     33.49 o 
  -3   0   5     7653.75     7822.63     75.93 o 
  -2   0   5     9881.21     9888.40     93.18 o 
  -1   0   5     3709.64     3672.25     63.21 o 
   0   0   5     2761.28     2703.06     52.15 o 
   1   0   5     5137.75     5046.99     91.54 o 
   2   0   5     7250.76     7200.56    112.00 o 
   3   0   5    25915.36    26471.50    374.05 o 
   4   0   5      193.32      217.40     46.95 o 
   5   0   5        0.96       12.86     26.03 o 
   6   0   5     2190.68     2206.24     44.23 o 
   7   0   5     1231.34     1325.30     40.67 o 
   8   0   5     1026.54      954.14     62.95 o 
   9   0   5        4.97       11.09     32.50 o 
  10   0   5       64.01       81.60    100.56 o 
 -10   1   5      110.89      212.57     81.78 o 
  -9   1   5       67.97      132.33     68.22 o 
  -8   1   5     2407.45     2548.57    115.98 o 
  -7   1   5     4508.98     4651.13    133.45 o 
  -6   1   5     3373.88     3296.26    102.28 o 
  -5   1   5        0.60        9.19     36.11 o 
  -4   1   5     2510.88     2430.40     35.38 o 
  -3   1   5     4346.61     4296.66     39.60 o 
  -2   1   5     4297.15     4361.19     46.41 o 
  -1   1   5     1712.99     1670.48     36.21 o 
   0   1   5     5375.19     5347.76    133.54 o 
   1   1   5      149.31      197.58     37.67 o 
   2   1   5     4507.19     4623.83     72.19 o 
   3   1   5     6279.33     6527.69     85.08 o 
   4   1   5     5407.77     5299.31     86.36 o 
   5   1   5      227.72      243.35     33.50 o 
   6   1   5     1160.04     1182.05     66.23 o 
   7   1   5     4690.40     4617.15     63.33 o 
   8   1   5       26.64       41.40     25.80 o 
   9   1   5      628.89      514.33     42.46 o 
  10   1   5      884.44      951.79    124.99 o 
  11   1   5     1193.39     1113.18    258.43 o 
 -10   2   5        3.06      -25.79     95.33 o 
  -9   2   5      699.59      637.95    106.57 o 
  -8   2   5      318.97      381.90     64.40 o 
  -7   2   5      971.52      977.27     65.97 o 
  -6   2   5        3.19       62.18     43.72 o 
  -5   2   5       35.84       45.40     26.79 o 
  -4   2   5     1065.22     1025.95     15.83 o 
  -3   2   5     2730.75     2754.60     60.59 o 
  -2   2   5     1284.66     1338.38     25.27 o 
  -1   2   5      296.86      230.13     63.11 o 
   0   2   5     1257.64     1294.11     97.28 o 
   1   2   5      226.24      175.12     38.33 o 
   2   2   5     4921.18     4887.01     92.37 o 
   3   2   5     4343.97     4340.04     77.27 o 
   4   2   5     3387.23     3287.88     55.23 o 
   5   2   5     2490.16     2527.41     49.75 o 
   6   2   5     5280.27     5274.42    120.21 o 
   7   2   5      184.90      188.46     27.67 o 
   8   2   5        3.35      -21.10     21.10 o 
   9   2   5      460.58      486.78     32.17 o 
  10   2   5      506.62      526.00    197.79 o 
  11   2   5      126.47       26.83    111.21 o 
  -9   3   5     1217.03     1443.15    164.40 o 
  -8   3   5      796.12      783.17     86.96 o 
  -7   3   5      203.60      153.83     62.13 o 
  -6   3   5     1384.36     1323.40     66.16 o 
  -5   3   5     1100.92     1123.48     25.53 o 
  -4   3   5      977.06      948.32     28.33 o 
  -3   3   5      191.14      180.12     20.90 o 
  -2   3   5       61.32       75.11     26.63 o 
  -1   3   5     6666.91     6872.50    148.44 o 
   0   3   5     6158.25     6235.79     86.10 o 
   1   3   5     6301.86     6668.98     94.37 o 
   2   3   5     4557.11     4635.00     84.70 o 
   3   3   5     1999.85     1970.82     55.34 o 
   4   3   5      335.29      284.80     28.73 o 
   5   3   5      474.41      486.64     31.32 o 
   6   3   5       12.20       15.69     29.05 o 
   7   3   5      744.14      775.24     42.92 o 
   8   3   5     2092.32     2078.26     50.76 o 
   9   3   5      906.37      806.84     49.62 o 
  10   3   5      759.56      836.77    122.35 o 
  11   3   5       64.82      219.15    118.83 o 
  -9   4   5       35.33       28.44    155.63 o 
  -8   4   5        4.19     -114.29    141.99 o 
  -7   4   5        4.93      -70.65     70.65 o 
  -6   4   5      426.81      405.99     20.72 o 
  -5   4   5      872.60      954.27     53.56 o 
  -4   4   5      342.84      352.96     20.95 o 
  -3   4   5      758.75      802.41     45.92 o 
  -2   4   5     4329.79     4093.61     58.08 o 
  -1   4   5     6668.24     6588.06    119.91 o 
   0   4   5     4087.87     4108.22     64.90 o 
   1   4   5      770.86      864.36     71.71 o 
   2   4   5    12430.32    12485.76    161.70 o 
   3   4   5    13744.71    13671.72    196.76 o 
   4   4   5     7301.72     7294.30    115.35 o 
   5   4   5      543.80      492.74     55.68 o 
   6   4   5        8.48       20.50     24.94 o 
   7   4   5     1859.79     1815.86     52.58 o 
   8   4   5     1438.63     1488.09     44.94 o 
   9   4   5      288.56      271.99     54.13 o 
  10   4   5       31.54        8.42     67.55 o 
  -9   5   5       18.14      -98.21     98.21 o 
  -8   5   5      598.25      645.03     96.65 o 
  -7   5   5     1714.44     1647.53     60.36 o 
  -6   5   5     2142.01     2113.74    101.04 o 
  -5   5   5      266.61      203.65     23.51 o 
  -4   5   5      235.21      223.79     33.56 o 
  -3   5   5     1419.18     1424.53     32.82 o 
  -2   5   5     5846.48     5752.40     88.48 o 
  -1   5   5     4321.67     4397.90     96.60 o 
   0   5   5     3497.03     3656.27     90.79 o 
   1   5   5      836.87      889.33     78.38 o 
   2   5   5      967.87     1099.15     51.16 o 
   3   5   5        4.89       48.99     29.28 o 
   4   5   5        4.59      -27.09     40.09 o 
   5   5   5     2368.94     2406.99     61.20 o 
   6   5   5     1309.73     1309.55     47.13 o 
   7   5   5     2257.97     2278.08     68.95 o 
   8   5   5      180.77      201.97     54.60 o 
   9   5   5       30.70      -50.82     50.82 o 
  10   5   5      279.93      308.37     32.73 o 
  -8   6   5      177.71      210.50     84.43 o 
  -7   6   5       31.50       31.29     22.15 o 
  -6   6   5       30.84       56.37     26.83 o 
  -5   6   5        9.13       31.53     18.42 o 
  -4   6   5     1389.95     1446.58     51.82 o 
  -3   6   5      737.58      747.77     31.52 o 
  -2   6   5     4104.74     4287.98     54.38 o 
  -1   6   5      198.66      363.44     47.15 o 
   0   6   5     5109.50     5179.50    117.47 o 
   1   6   5     7246.43     6842.97    146.78 o 
   2   6   5    16137.10    16402.64    320.54 o 
   3   6   5     3181.17     3125.82     93.28 o 
   4   6   5      389.88      438.34     54.43 o 
   5   6   5     4131.99     4012.96    171.90 o 
   6   6   5     4772.12     4872.06    124.38 o 
   7   6   5     1736.21     1744.77    153.26 o 
   8   6   5      123.33       94.37     62.79 o 
   9   6   5      714.07      743.12     47.47 o 
  10   6   5      267.20      245.07     50.69 o 
  -8   7   5      724.92      739.58    168.62 o 
  -7   7   5        6.46       95.67    115.95 o 
  -6   7   5      716.89      664.44     33.64 o 
  -5   7   5     2893.57     2759.56     49.22 o 
  -4   7   5     1855.41     1904.48     53.50 o 
  -3   7   5      680.73      563.30     31.52 o 
  -2   7   5      187.21      228.27     23.71 o 
  -1   7   5     1283.71     1357.61     48.47 o 
   0   7   5     1075.59     1125.45    113.36 o 
   1   7   5      142.51      229.46     51.65 o 
   2   7   5        1.56       48.52     49.60 o 
   3   7   5      581.04      677.57    108.57 o 
   4   7   5        5.58       74.32     51.06 o 
   5   7   5      125.59      123.38     94.84 o 
   6   7   5      334.54      444.41     46.03 o 
   7   7   5     1061.04      946.20     85.22 o 
   8   7   5       19.41       -8.44     37.64 o 
   9   7   5     1963.03     1859.50     87.89 o 
  10   7   5      883.55      748.50     67.94 o 
  11   7   5      233.31      150.79    111.94 o 
  -8   8   5       12.87      -80.38     80.38 o 
  -7   8   5        2.40      -68.26     68.26 o 
  -6   8   5      158.20      150.78     23.72 o 
  -5   8   5       76.39       36.22     22.85 o 
  -4   8   5      103.56      139.27     53.47 o 
  -3   8   5       54.24       43.50     23.79 o 
  -2   8   5      825.67      803.71     33.40 o 
  -1   8   5     2164.90     2115.99     43.18 o 
   0   8   5      801.33      793.13     55.09 o 
   1   8   5      299.68      305.19    105.05 o 
   2   8   5      952.98     1128.52     77.89 o 
   3   8   5     2867.87     2646.82    101.68 o 
   4   8   5     3860.27     3795.04    121.13 o 
   5   8   5       59.46      112.19     56.48 o 
   6   8   5      425.10      469.02     73.64 o 
   7   8   5      874.95      803.63     52.90 o 
   8   8   5      171.00      178.12     98.34 o 
   9   8   5      245.82      197.70     72.72 o 
  10   8   5      118.09      102.54     36.74 o 
  11   8   5       21.58       67.23    104.47 o 
  -7   9   5     1315.29     1488.20    159.63 o 
  -6   9   5     1123.45     1178.45     47.27 o 
  -5   9   5     1071.70      939.36     39.96 o 
  -4   9   5        7.40       -6.93     25.93 o 
  -3   9   5     1039.76     1113.32     49.15 o 
  -2   9   5      873.87      871.94     40.66 o 
  -1   9   5     1727.98     1769.10     44.04 o 
   0   9   5      121.56       92.86     53.36 o 
   1   9   5        5.60       43.78     42.44 o 
   2   9   5     1321.92     1188.77     88.54 o 
   3   9   5     1246.45     1513.61     89.96 o 
   4   9   5       66.43       20.82     58.83 o 
   5   9   5      236.64      206.44     62.89 o 
   6   9   5      906.19      880.57     65.34 o 
   7   9   5      490.79      500.98     61.96 o 
   8   9   5      794.64      908.50     73.69 o 
   9   9   5      479.16      455.36     40.58 o 
  10   9   5      222.17      190.49     45.06 o 
  -6  10   5       51.90       59.62     32.20 o 
  -5  10   5       56.52       42.52     35.52 o 
  -4  10   5       33.98      -33.72     38.57 o 
  -3  10   5      426.43      431.85     30.03 o 
  -2  10   5     1453.66     1481.52     47.48 o 
  -1  10   5     1911.93     1947.65     53.73 o 
   0  10   5     1298.15     1348.46     66.58 o 
   1  10   5     3927.59     3876.28    117.62 o 
   2  10   5     1585.30     1729.38    119.18 o 
   3  10   5     1599.19     1735.86     72.00 o 
   4  10   5       37.95       11.60     47.87 o 
   5  10   5     1357.73     1183.46     61.89 o 
   6  10   5     1073.39     1234.76     67.43 o 
   7  10   5     2737.94     2738.75     95.60 o 
   8  10   5      141.24      150.33     49.60 o 
   9  10   5       77.67      138.54     35.43 o 
  10  10   5       26.30       36.21     39.80 o 
  -6  11   5       74.21      136.68     40.65 o 
  -5  11   5      769.97      794.11     60.88 o 
  -4  11   5     1364.99     1238.19     70.88 o 
  -3  11   5      829.53      721.32     66.35 o 
  -2  11   5       21.94       87.08     36.76 o 
  -1  11   5      369.40      420.59     82.19 o 
   0  11   5     1013.11      978.97     60.97 o 
   1  11   5      143.72       81.29     68.07 o 
   2  11   5       84.36      105.08     52.30 o 
   3  11   5      616.78      669.32     77.58 o 
   4  11   5       67.91       97.06     57.46 o 
   5  11   5       12.62       19.37     31.30 o 
   6  11   5      550.17      654.70     41.77 o 
   7  11   5      328.52      354.99     50.24 o 
   8  11   5        9.18      -15.90     34.39 o 
   9  11   5      426.54      423.21     52.80 o 
  10  11   5      544.61      519.28     42.97 o 
  -5  12   5       18.72       10.55     42.07 o 
  -4  12   5      253.10      202.00     39.72 o 
  -3  12   5       18.43      -28.11     49.67 o 
  -2  12   5      899.43      880.86     44.99 o 
  -1  12   5     2203.43     2217.80     54.95 o 
   0  12   5      875.71      845.18     40.42 o 
   1  12   5     1155.11     1217.33     92.98 o 
   2  12   5      142.28      186.09     69.87 o 
   3  12   5      873.29     1056.64     73.28 o 
   4  12   5     3156.00     3191.68     98.73 o 
   5  12   5     4174.00     4115.55     89.35 o 
   6  12   5       62.60       52.26     42.66 o 
   7  12   5      257.33      188.95     39.43 o 
   8  12   5      537.35      467.27     50.96 o 
   9  12   5      187.18      193.91     40.92 o 
  -4  13   5        3.44       47.64     93.20 o 
  -3  13   5      212.90      242.73     70.96 o 
  -2  13   5      741.45      763.23     51.66 o 
  -1  13   5      114.26       96.35     25.15 o 
   0  13   5       15.79       -6.22     40.46 o 
   1  13   5       76.37       97.56     46.90 o 
   2  13   5       66.07       50.05     99.83 o 
   3  13   5      214.61      177.10     96.06 o 
   4  13   5      463.06      397.05     36.48 o 
   5  13   5      140.57      231.11     80.28 o 
   6  13   5      291.16      335.46     48.17 o 
   7  13   5      231.14      197.81     40.93 o 
   8  13   5      944.69      896.06     61.71 o 
   9  13   5      427.70      362.19     63.10 o 
  -3  14   5      104.50       59.04     57.41 o 
  -2  14   5      396.20      642.48     79.67 o 
  -1  14   5      178.97      179.86     80.52 o 
   0  14   5      361.05      396.58     71.38 o 
   1  14   5       78.74       66.45     23.89 o 
   2  14   5      934.52     1040.14     83.16 o 
   3  14   5     1794.60     1669.92     88.94 o 
   4  14   5      230.08      207.62     30.91 o 
   5  14   5       64.34       42.59     33.42 o 
   6  14   5     1059.86     1023.87     62.46 o 
   7  14   5      550.82      649.19     59.23 o 
   8  14   5      461.33      605.21    150.71 o 
  -2  15   5      631.52      735.67     82.58 o 
  -1  15   5      147.20      248.73     73.85 o 
   0  15   5      272.35      186.00     73.37 o 
   1  15   5       99.70      151.09     71.52 o 
   2  15   5       70.19      -11.57     74.61 o 
   3  15   5        0.26        8.26     81.70 o 
   4  15   5       27.54       51.50     68.95 o 
   5  15   5       14.55      -24.48     30.21 o 
   6  15   5      152.88       94.12     49.48 o 
   7  15   5       35.24      107.53     39.56 o 
  -1  16   5      184.60      248.30     99.64 o 
   0  16   5      570.29      743.42     92.86 o 
   1  16   5      470.30      531.38    123.77 o 
   2  16   5        7.98      -76.74     76.74 o 
   3  16   5      297.83      465.32    129.14 o 
   4  16   5      906.78      866.90     98.02 o 
   5  16   5      929.75     1210.29    221.00 o 
   6  16   5       95.88      175.10     72.68 o 
   2  17   5        1.91      -53.58    143.62 o 
   3  17   5       29.21      -46.74     81.99 o 
   4  17   5        0.56      -17.82     77.72 o 
  -3 -16   6      154.95      239.03    124.11 o 
  -2 -16   6      152.72      160.07    123.57 o 
  -5 -15   6       69.64       79.74     95.92 o 
  -4 -15   6        4.98      187.63    105.69 o 
  -3 -15   6      607.37      987.65    132.71 o 
  -2 -15   6      834.10      853.70     92.67 o 
  -1 -15   6      229.02      190.21     81.84 o 
   0 -15   6        3.50      -69.30     92.14 o 
   1 -15   6      673.85      654.21     94.58 o 
  -7 -14   6      695.77      446.60    152.94 o 
  -6 -14   6       18.50       25.60     79.50 o 
  -5 -14   6      375.48      162.81     91.71 o 
  -4 -14   6     1245.14     1383.83    128.85 o 
  -3 -14   6      611.38      801.01    108.28 o 
  -2 -14   6      136.32      398.48     75.00 o 
  -1 -14   6       78.02       31.32     67.74 o 
   0 -14   6       56.83       42.41    119.39 o 
   1 -14   6        9.41       53.79     88.44 o 
   2 -14   6       13.21       10.48    123.40 o 
   3 -14   6       31.30      207.86    111.70 o 
  -8 -13   6       13.40       -4.20     59.95 o 
  -7 -13   6       29.45       29.46    115.46 o 
  -6 -13   6       13.02      -15.15     70.70 o 
  -5 -13   6      375.62      229.90     83.55 o 
  -4 -13   6      304.92      350.91     62.68 o 
  -3 -13   6     1205.52     1284.60    103.66 o 
  -2 -13   6      112.80      113.01     78.57 o 
  -1 -13   6      293.45      406.00     90.96 o 
   0 -13   6     1330.02     1226.13     87.91 o 
   1 -13   6     1585.91     1679.91    206.22 o 
   2 -13   6      306.78      280.82     73.00 o 
   3 -13   6       98.23      178.56    143.88 o 
   4 -13   6      581.83      561.21    101.29 o 
  -8 -12   6       17.82      -40.46     54.33 o 
  -7 -12   6       94.90      138.04    107.64 o 
  -6 -12   6      365.66      321.07     73.73 o 
  -5 -12   6      291.46      332.65     77.94 o 
  -4 -12   6       45.94      -13.64     48.32 o 
  -3 -12   6        2.63      105.86     53.81 o 
  -2 -12   6      102.83       26.57     54.26 o 
  -1 -12   6       39.28      -22.03     69.85 o 
   0 -12   6      275.05      234.44    117.34 o 
   1 -12   6      189.03      168.05     74.12 o 
   2 -12   6       52.03       89.68     61.89 o 
   3 -12   6      127.37       85.40     75.69 o 
   4 -12   6      392.20      370.83     87.87 o 
   5 -12   6      142.87      205.65    114.58 o 
  -8 -11   6        3.53        9.82     47.93 o 
  -7 -11   6        8.80      -25.65     53.55 o 
  -6 -11   6      166.92      110.62     61.08 o 
  -5 -11   6      323.64      272.81     70.30 o 
  -4 -11   6        0.14       34.88     60.68 o 
  -3 -11   6      170.67      120.78     49.58 o 
  -2 -11   6     2682.61     2568.32    145.59 o 
  -1 -11   6     1657.09     1631.99    105.98 o 
   0 -11   6       17.03       35.58     88.59 o 
   1 -11   6      735.55      825.87     70.54 o 
   2 -11   6     1415.82     1587.29     81.40 o 
   3 -11   6     1142.93     1173.83     77.89 o 
   4 -11   6      493.04      512.24     95.62 o 
   5 -11   6       36.93      103.03    102.64 o 
  -8 -10   6     1056.77      925.19    530.74 o 
  -7 -10   6     1886.00     1778.49     60.56 o 
  -6 -10   6      835.08      812.94     55.73 o 
  -5 -10   6       69.95      107.68     33.62 o 
  -4 -10   6      329.57      341.32     28.20 o 
  -3 -10   6     4694.76     4579.72     77.97 o 
  -2 -10   6      246.34      272.94     35.22 o 
  -1 -10   6        0.68      -37.07     48.04 o 
   0 -10   6        1.62       32.47     48.96 o 
   1 -10   6       19.69       13.61     87.19 o 
   2 -10   6       22.16       76.81     51.13 o 
   3 -10   6       65.53       52.32     12.95 o 
   4 -10   6       36.11       24.54     29.09 o 
   5 -10   6       51.64       58.41     33.72 o 
   6 -10   6     1094.45      986.04    191.06 o 
  -9  -9   6        7.31      -56.73     56.73 o 
  -8  -9   6      104.26       81.60     28.66 o 
  -7  -9   6        8.18      -40.29     40.29 o 
  -6  -9   6       51.13      -12.56     32.94 o 
  -5  -9   6      369.32      391.02     35.11 o 
  -4  -9   6     4580.58     4707.83    111.82 o 
  -3  -9   6     1045.43     1083.33     55.73 o 
  -2  -9   6      424.97      431.67     46.23 o 
  -1  -9   6      272.71      326.77     40.04 o 
   0  -9   6     2407.20     2260.09    108.11 o 
   1  -9   6     4390.52     4050.49    217.55 o 
   2  -9   6     1576.23     1463.47     40.56 o 
   3  -9   6       22.61        4.04     25.48 o 
   4  -9   6      922.06      985.81     94.80 o 
   5  -9   6     1001.71     1190.38     51.08 o 
   6  -9   6      535.97      588.88     40.81 o 
   7  -9   6        0.84       -0.02     67.46 o 
 -10  -8   6      753.40      523.17    113.60 o 
  -9  -8   6     1018.32      912.33     77.98 o 
  -8  -8   6      240.09      228.53     45.01 o 
  -7  -8   6       11.98       41.16     35.29 o 
  -6  -8   6     1858.23     1843.20    135.93 o 
  -5  -8   6     6096.10     6188.84    103.09 o 
  -4  -8   6      188.94      217.30     56.12 o 
  -3  -8   6      424.01      432.10     28.36 o 
  -2  -8   6      137.15      117.95     27.50 o 
  -1  -8   6       72.83       66.69     13.63 o 
   0  -8   6       62.08       48.66     19.22 o 
   1  -8   6       55.10       61.23     44.08 o 
   2  -8   6      102.50       96.40     31.39 o 
   3  -8   6       18.43        5.01     21.35 o 
   4  -8   6      682.22      602.14     42.71 o 
   5  -8   6      727.40      749.23     37.11 o 
   6  -8   6       77.44       45.44     31.50 o 
   7  -8   6       17.58      -20.54     50.61 o 
 -10  -7   6      130.83       67.62     74.15 o 
  -9  -7   6        6.07      -26.60     59.27 o 
  -8  -7   6        4.44      -13.28     23.61 o 
  -7  -7   6      123.24      110.13     40.21 o 
  -6  -7   6     1128.44     1154.11     77.95 o 
  -5  -7   6      235.53      235.47     25.59 o 
  -4  -7   6       98.61      108.93     35.93 o 
  -3  -7   6      487.53      423.13     31.13 o 
  -2  -7   6     2663.92     2616.63     50.86 o 
  -1  -7   6     4910.06     4858.04     56.00 o 
   0  -7   6     2603.49     2481.87     83.82 o 
   1  -7   6      331.17      327.36     85.83 o 
   2  -7   6     5822.58     5693.58     76.84 o 
   3  -7   6     2160.86     2208.30     55.43 o 
   4  -7   6     2017.96     1999.97     93.18 o 
   5  -7   6       83.28       88.32     35.61 o 
   6  -7   6      229.02      261.01     38.28 o 
   7  -7   6       39.00       96.54     38.33 o 
   8  -7   6      370.75      373.24     75.32 o 
 -10  -6   6      515.10      780.47    252.28 o 
  -9  -6   6        8.82       -9.21     70.39 o 
  -8  -6   6     1578.94     1466.55     85.26 o 
  -7  -6   6     2623.82     2569.14     55.25 o 
  -6  -6   6     1770.59     1814.54     42.48 o 
  -5  -6   6      461.61      555.43     31.25 o 
  -4  -6   6       29.26       41.42     33.11 o 
  -3  -6   6     4146.94     4040.60     68.80 o 
  -2  -6   6     2707.40     2667.33     39.79 o 
  -1  -6   6      168.78      187.15     24.99 o 
   0  -6   6      407.88      457.50     48.50 o 
   1  -6   6       36.53       36.25     46.03 o 
   2  -6   6       60.50       76.31     68.25 o 
   3  -6   6      108.12      112.90     26.78 o 
   4  -6   6        7.80       -0.17     26.77 o 
   5  -6   6      394.74      448.25     38.45 o 
   6  -6   6      840.05      808.38     40.35 o 
   7  -6   6      383.58      314.33     52.41 o 
   8  -6   6      225.12       90.12     40.83 o 
 -10  -5   6        0.05       37.62     72.80 o 
  -9  -5   6      109.96      158.20     66.36 o 
  -8  -5   6      401.51      391.91     78.18 o 
  -7  -5   6      253.22      200.40     14.52 o 
  -6  -5   6        1.52      -21.04     21.39 o 
  -5  -5   6      481.47      511.57     26.41 o 
  -4  -5   6     4147.08     4060.10     63.09 o 
  -3  -5   6     3109.23     3008.45     42.60 o 
  -2  -5   6     3212.82     3127.33     42.54 o 
  -1  -5   6        2.85      -22.70     29.83 o 
   0  -5   6     4288.15     4015.82     85.46 o 
   1  -5   6     9595.17     9996.50    166.77 o 
   2  -5   6     1196.57     1149.67     49.74 o 
   3  -5   6        9.86      -24.58     45.19 o 
   4  -5   6      271.43      322.46     35.33 o 
   5  -5   6     4316.74     4388.62    132.02 o 
   6  -5   6     1122.98     1174.85     79.73 o 
   7  -5   6      705.22      758.56     45.46 o 
   8  -5   6        3.46       -5.75     49.38 o 
   9  -5   6      289.20      301.44     52.70 o 
 -10  -4   6      143.68      229.04     81.85 o 
  -9  -4   6     1426.85     1761.58    124.67 o 
  -8  -4   6     1349.20     1365.97     97.15 o 
  -7  -4   6      221.70      176.84     51.12 o 
  -6  -4   6      318.44      311.97     35.17 o 
  -5  -4   6     2177.37     2213.84     34.48 o 
  -4  -4   6     2092.58     2002.77     45.23 o 
  -3  -4   6      390.40      389.54     23.76 o 
  -2  -4   6        0.78      -19.91     19.91 o 
  -1  -4   6     2439.17     2623.55     52.56 o 
   0  -4   6     2031.52     2006.38     49.51 o 
   1  -4   6      500.46      642.42     38.22 o 
   2  -4   6     1574.49     1471.33     48.33 o 
   3  -4   6      154.28      171.28     43.39 o 
   4  -4   6      512.67      458.25     32.58 o 
   5  -4   6     4165.92     4218.93     68.05 o 
   6  -4   6      584.08      633.90     39.83 o 
   7  -4   6       53.08       44.41     38.28 o 
   8  -4   6      328.16      400.74     37.13 o 
   9  -4   6     1047.93      889.83     98.63 o 
 -10  -3   6      200.31      192.43     82.39 o 
  -9  -3   6       39.00       60.17     66.46 o 
  -8  -3   6       53.84       88.50     63.99 o 
  -7  -3   6       32.65      123.16     59.15 o 
  -6  -3   6       58.10       65.54     10.84 o 
  -5  -3   6      395.93      384.41     20.67 o 
  -4  -3   6       22.23        1.44     14.46 o 
  -3  -3   6       10.27       20.94     20.48 o 
  -2  -3   6      777.39      759.58     23.29 o 
  -1  -3   6     4663.59     4426.83     65.29 o 
   0  -3   6     1728.49     1670.61     43.36 o 
   1  -3   6       84.93      105.71     36.95 o 
   2  -3   6     1314.02     1355.88     80.57 o 
   3  -3   6      769.56      636.03    103.49 o 
   4  -3   6     2098.97     2194.05     71.19 o 
   5  -3   6     1929.16     1991.08     90.50 o 
   6  -3   6        9.12       36.28     34.67 o 
   7  -3   6       45.48      135.70    100.44 o 
   8  -3   6       32.45        9.41     54.74 o 
   9  -3   6      121.38       84.27     60.51 o 
  10  -3   6       49.14      -38.50     97.77 o 
 -10  -2   6     1172.81     1356.01    444.48 o 
  -9  -2   6        2.02       56.76     66.59 o 
  -8  -2   6     1473.11     1494.41     83.30 o 
  -7  -2   6     3433.81     3724.33    102.61 o 
  -6  -2   6     2319.94     2354.99     76.60 o 
  -5  -2   6     1712.77     1774.30     39.21 o 
  -4  -2   6       73.71       64.12     12.98 o 
  -3  -2   6     1883.04     1611.58     39.65 o 
  -2  -2   6    16899.21    17152.00    167.47 o 
  -1  -2   6     4441.60     4484.18     64.07 o 
   0  -2   6        3.71       17.47     25.39 o 
   1  -2   6      906.97      974.35     37.81 o 
   2  -2   6      229.00      270.37     32.21 o 
   3  -2   6     5090.94     5211.84    155.72 o 
   4  -2   6      103.25      130.72     38.60 o 
   5  -2   6      171.09      186.74     42.01 o 
   6  -2   6      403.85      417.38     47.84 o 
   7  -2   6     1632.39     1780.29     62.95 o 
   8  -2   6      907.05      898.40    105.87 o 
   9  -2   6       72.82       55.58     37.23 o 
  10  -2   6       14.08      -14.51     97.77 o 
 -10  -1   6       54.76      231.46    103.65 o 
  -9  -1   6        4.95      -67.58     67.58 o 
  -8  -1   6       45.84       67.53     58.55 o 
  -7  -1   6        9.57       13.79     49.11 o 
  -6  -1   6      662.73      681.33     56.42 o 
  -5  -1   6      325.44      325.54     22.18 o 
  -4  -1   6     3964.66     4121.70     65.97 o 
  -3  -1   6     7270.64     7150.81     71.72 o 
  -2  -1   6    10106.12    10023.95     93.70 o 
  -1  -1   6     2677.16     2700.67     46.79 o 
   0  -1   6     2220.90     2137.60     48.89 o 
   1  -1   6     9307.39     9066.21    186.24 o 
   2  -1   6    27005.22    26913.32    364.90 o 
   3  -1   6     8260.75     8106.45    125.56 o 
   4  -1   6       93.88      149.21     53.80 o 
   5  -1   6      816.08      831.00     40.96 o 
   6  -1   6     3582.50     3684.83     59.93 o 
   7  -1   6      555.72      595.45    126.08 o 
   8  -1   6       35.21       62.47     47.55 o 
   9  -1   6        3.61       22.38     59.62 o 
  10  -1   6       81.45      -30.20     96.99 o 
 -10   0   6      420.31      287.36    143.44 o 
  -9   0   6     1074.94     1014.06    120.71 o 
  -8   0   6      769.67      860.87     77.52 o 
  -7   0   6      146.67      249.32     55.36 o 
  -6   0   6        5.81       21.58     43.72 o 
  -5   0   6      243.09      233.82      8.97 o 
  -4   0   6     4479.62     4580.96     49.77 o 
  -3   0   6     1596.04     1560.55     41.45 o 
  -2   0   6        9.34       10.63     15.19 o 
  -1   0   6       39.49       44.67     27.41 o 
   0   0   6       90.43      155.81     29.04 o 
   1   0   6      805.29      885.56     39.20 o 
   2   0   6      573.33      598.32     34.46 o 
   3   0   6       46.30       49.23     34.13 o 
   4   0   6     2577.56     2584.78     72.34 o 
   5   0   6      751.96      763.39     70.97 o 
   6   0   6      920.40      981.05     36.43 o 
   7   0   6      238.59      210.74     35.27 o 
   8   0   6      335.84      287.34     33.99 o 
   9   0   6     1037.72     1047.20    130.68 o 
  10   0   6     1663.07     2056.96    254.33 o 
 -10   1   6       94.21      117.61    199.02 o 
  -9   1   6      203.26      210.60    159.05 o 
  -8   1   6        6.79       -8.48     99.36 o 
  -7   1   6      709.73      775.65     86.80 o 
  -6   1   6      342.96      279.44     70.85 o 
  -5   1   6      467.31      459.29     36.70 o 
  -4   1   6     1503.35     1473.83     27.21 o 
  -3   1   6      252.75      243.14     33.16 o 
  -2   1   6      223.04      201.98     17.10 o 
  -1   1   6     4882.50     4745.33     74.17 o 
   0   1   6     5952.47     5570.39    111.16 o 
   1   1   6      912.76     1064.15     40.32 o 
   2   1   6      210.65      212.31     30.27 o 
   3   1   6     5402.23     5515.92    142.41 o 
   4   1   6     6036.44     5772.88     84.91 o 
   5   1   6      376.86      446.00     83.70 o 
   6   1   6       27.34       53.86     30.69 o 
   7   1   6      115.97       75.91     32.09 o 
   8   1   6      691.81      752.57     37.58 o 
   9   1   6      282.19      235.37     40.41 o 
  10   1   6       45.39       33.57     95.38 o 
  -9   2   6      443.96      353.96    106.91 o 
  -8   2   6        7.05       47.74     80.96 o 
  -7   2   6     3138.33     3439.37    139.75 o 
  -6   2   6     6372.92     6461.85    179.23 o 
  -5   2   6      506.12      511.54     13.62 o 
  -4   2   6      110.42      138.77     46.17 o 
  -3   2   6      250.24      271.86     18.99 o 
  -2   2   6     1411.24     1318.56     25.89 o 
  -1   2   6     1148.89     1011.95     52.23 o 
   0   2   6     1196.55     1190.86     80.33 o 
   1   2   6      208.00      250.16     31.91 o 
   2   2   6     1179.85     1204.75     49.51 o 
   3   2   6      118.34      145.33     29.68 o 
   4   2   6       41.84       56.03     28.20 o 
   5   2   6     2328.56     2299.51     62.22 o 
   6   2   6      285.98      344.51     31.06 o 
   7   2   6     6260.39     6214.42    113.73 o 
   8   2   6     2469.21     2321.53     58.74 o 
   9   2   6       95.87      141.97     39.54 o 
  10   2   6       42.18      -44.64     67.75 o 
  11   2   6      714.13      521.70    133.25 o 
  -9   3   6        0.83      -98.85     98.85 o 
  -8   3   6      168.49      216.36     89.17 o 
  -7   3   6        3.49      -73.00     73.00 o 
  -6   3   6     2924.50     2734.03     48.17 o 
  -5   3   6      634.48      628.51     25.07 o 
  -4   3   6       14.29       -7.76     30.17 o 
  -3   3   6     3244.72     3241.48     61.77 o 
  -2   3   6     7157.30     7075.11     71.76 o 
  -1   3   6     4273.08     4229.07    109.48 o 
   0   3   6      431.47      447.32     86.36 o 
   1   3   6    15124.60    15401.02    219.69 o 
   2   3   6    12447.43    12058.42    176.08 o 
   3   3   6    12758.61    12661.19    185.27 o 
   4   3   6     1941.38     1887.85     56.48 o 
   5   3   6     1365.58     1302.80     44.80 o 
   6   3   6     2218.71     2148.28     53.49 o 
   7   3   6     1093.25     1029.55     55.98 o 
   8   3   6      449.44      394.44     36.10 o 
   9   3   6      141.15      122.05     30.92 o 
  10   3   6       20.45      -30.03     30.03 o 
  11   3   6      128.70      328.06    213.28 o 
  -9   4   6      199.10      214.75    102.86 o 
  -8   4   6      588.53      698.83    100.17 o 
  -7   4   6       90.23       92.01     72.22 o 
  -6   4   6      392.20      383.87     33.32 o 
  -5   4   6      659.70      646.43     23.87 o 
  -4   4   6      961.14      992.88     28.82 o 
  -3   4   6     1596.48     1571.35     44.70 o 
  -2   4   6     3484.51     3717.71    106.84 o 
  -1   4   6     4093.15     4095.15     94.86 o 
   0   4   6     4111.32     4078.62     67.70 o 
   1   4   6      804.31      777.23     46.43 o 
   2   4   6     3242.40     3451.99     65.26 o 
   3   4   6       12.65       47.29     39.51 o 
   4   4   6      513.29      508.12     59.07 o 
   5   4   6     2712.17     2599.01     59.21 o 
   6   4   6     1946.69     2012.40     54.16 o 
   7   4   6      298.66      426.18     34.28 o 
   8   4   6        4.83      -28.97     30.33 o 
   9   4   6      655.65      608.79     45.61 o 
  10   4   6      815.91      704.43     87.19 o 
  11   4   6      501.98      618.65    228.14 o 
  -9   5   6       57.01       46.91     92.59 o 
  -8   5   6        0.14       61.03     80.23 o 
  -7   5   6       27.77       11.58     27.96 o 
  -6   5   6      664.27      562.28     31.13 o 
  -5   5   6      828.27      785.73     23.19 o 
  -4   5   6     1724.80     1673.10     33.95 o 
  -3   5   6      109.99       77.03     34.80 o 
  -2   5   6     1228.28     1326.19    114.00 o 
  -1   5   6     3116.82     3080.38     80.92 o 
   0   5   6     3988.48     3729.32     78.20 o 
   1   5   6    27879.40    29232.58    419.98 o 
   2   5   6      771.83      849.09     51.04 o 
   3   5   6     2054.95     2138.62     66.88 o 
   4   5   6     4170.24     4129.74     89.59 o 
   5   5   6     1706.62     1762.21     64.25 o 
   6   5   6      548.64      467.22     39.60 o 
   7   5   6       42.28       83.17     42.22 o 
   8   5   6      150.64      111.38     30.13 o 
   9   5   6       95.69       51.95    125.70 o 
  10   5   6       94.29       62.52     60.17 o 
  11   5   6        0.71      -24.28    108.38 o 
  -8   6   6        7.87      -17.10    135.89 o 
  -7   6   6     1657.20     1641.63    178.05 o 
  -6   6   6     3119.43     2940.99    100.22 o 
  -5   6   6     2119.82     2038.09     41.28 o 
  -4   6   6      513.41      532.84     30.60 o 
  -3   6   6        1.72       -9.37     28.86 o 
  -2   6   6       34.73       41.02     26.80 o 
  -1   6   6     1142.96     1077.02     60.44 o 
   0   6   6       75.25      149.86     83.85 o 
   1   6   6     3101.73     3238.84     94.55 o 
   2   6   6      754.89      832.03     53.37 o 
   3   6   6      479.04      544.28     41.85 o 
   4   6   6     1949.33     1999.64     72.26 o 
   5   6   6       58.93       78.10     36.25 o 
   6   6   6      241.76      320.47     46.95 o 
   7   6   6      648.24      681.73     43.32 o 
   8   6   6      956.71     1209.74     95.93 o 
   9   6   6      635.32      726.95     56.01 o 
  10   6   6      320.58      257.69     42.70 o 
  11   6   6       32.43       92.50    109.74 o 
  -8   7   6       10.04       39.53     78.47 o 
  -7   7   6       86.75       95.67     70.46 o 
  -6   7   6      131.94      136.62     25.33 o 
  -5   7   6      106.47      124.64     39.02 o 
  -4   7   6        6.92       21.68     34.36 o 
  -3   7   6      984.38      884.07     43.13 o 
  -2   7   6     2271.45     2423.94     90.72 o 
  -1   7   6     4812.58     4792.90    188.46 o 
   0   7   6      284.43      311.45     57.51 o 
   1   7   6      503.04      603.30     63.23 o 
   2   7   6     4139.56     3882.65    115.41 o 
   3   7   6     5966.24     5881.26    224.77 o 
   4   7   6      310.31      284.09     62.49 o 
   5   7   6      921.33      959.51     74.71 o 
   6   7   6     2147.99     1923.86    148.35 o 
   7   7   6     3533.65     3246.40    259.17 o 
   8   7   6       31.29      106.61     48.04 o 
   9   7   6       18.58      102.35     77.96 o 
  10   7   6        0.44       47.25     60.06 o 
  11   7   6        8.71      -40.51    107.74 o 
  -7   8   6     1462.54     1552.16     99.58 o 
  -6   8   6      548.99      440.83     48.35 o 
  -5   8   6        4.72       14.98     32.49 o 
  -4   8   6     1183.25     1149.37     48.46 o 
  -3   8   6     1654.44     1670.85     44.49 o 
  -2   8   6      131.02      164.81     50.88 o 
  -1   8   6       26.79       25.24     23.98 o 
   0   8   6      410.85      536.70     67.92 o 
   1   8   6      180.15      243.29     63.03 o 
   2   8   6      178.23      211.57     62.30 o 
   3   8   6        3.45        2.35     57.32 o 
   4   8   6       56.09       34.45    104.47 o 
   5   8   6      996.28      897.06    133.00 o 
   6   8   6      874.83     1069.99    136.96 o 
   7   8   6      961.45      983.55     77.79 o 
   8   8   6      633.52      746.62     70.36 o 
   9   8   6      286.12      170.04     81.91 o 
  10   8   6     1052.10     1078.62    119.57 o 
  -7   9   6      160.90       61.47     68.75 o 
  -6   9   6       26.51       65.33     25.25 o 
  -5   9   6      488.70      512.21     64.83 o 
  -4   9   6       55.82       92.05     46.71 o 
  -3   9   6      219.09      278.79     45.62 o 
  -2   9   6       64.11       76.28     30.48 o 
  -1   9   6       27.37       62.10     36.99 o 
   0   9   6     2235.18     2111.34     71.68 o 
   1   9   6     5516.58     5827.37    167.45 o 
   2   9   6     1888.13     1792.71    100.71 o 
   3   9   6      476.49      440.01     75.25 o 
   4   9   6     3113.26     3053.16    118.93 o 
   5   9   6     1372.21     1353.83     95.18 o 
   6   9   6      876.39      959.53     56.91 o 
   7   9   6      147.41      169.85     46.68 o 
   8   9   6       11.64       34.42     44.37 o 
   9   9   6       49.79      146.55     81.76 o 
  10   9   6      185.13      236.31     37.20 o 
  -6  10   6     1018.12      946.55     42.12 o 
  -5  10   6      921.33      962.11     38.01 o 
  -4  10   6      578.57      596.82     61.46 o 
  -3  10   6       86.89      130.16     30.03 o 
  -2  10   6      671.51      757.20     42.42 o 
  -1  10   6     1404.62     1408.90     38.98 o 
   0  10   6      722.08      675.99     71.97 o 
   1  10   6      511.68      460.79     57.19 o 
   2  10   6     1508.76     1274.82     98.70 o 
   3  10   6       14.13      -50.57     67.63 o 
   4  10   6       12.79       61.37    119.27 o 
   5  10   6      214.72      227.50     72.12 o 
   6  10   6       82.72       59.62     42.31 o 
   7  10   6       15.06      -14.70     58.51 o 
   8  10   6     1309.84     1566.01    267.42 o 
   9  10   6      723.28      855.58     89.44 o 
  10  10   6      150.36      112.21     69.51 o 
  -6  11   6       33.54       68.36     33.63 o 
  -5  11   6      320.60      309.12     39.59 o 
  -4  11   6       63.04       23.03     33.92 o 
  -3  11   6      283.28      345.46     31.23 o 
  -2  11   6     2642.08     2531.36     94.21 o 
  -1  11   6     3821.86     3771.35     82.73 o 
   0  11   6      999.42     1004.00     79.37 o 
   1  11   6      247.93      326.97     57.72 o 
   2  11   6     3017.70     2924.07     95.45 o 
   3  11   6     1655.42     1775.95     96.18 o 
   4  11   6     2084.36     1817.34    123.72 o 
   5  11   6      372.73      242.21    218.85 o 
   6  11   6       91.31       69.77     38.27 o 
   7  11   6     1515.28     1450.30    110.58 o 
   8  11   6      380.64      344.66     56.17 o 
   9  11   6       11.70      112.82     46.10 o 
  10  11   6       58.85       96.46     43.96 o 
  -5  12   6        0.93        6.45     35.43 o 
  -4  12   6      229.24      133.43     39.38 o 
  -3  12   6      359.96      372.15     35.10 o 
  -2  12   6      131.44      158.67     46.85 o 
  -1  12   6        5.64       23.08     44.55 o 
   0  12   6       16.35        9.36     44.17 o 
   1  12   6      213.52      339.56    109.67 o 
   2  12   6      369.18      491.05     65.77 o 
   3  12   6     2040.56     1888.25    205.61 o 
   4  12   6      847.45      939.08    103.51 o 
   5  12   6      189.70      182.11     40.36 o 
   6  12   6      963.42     1068.97    112.09 o 
   7  12   6     1444.10     1519.05     76.86 o 
   8  12   6      672.71      600.79     61.82 o 
   9  12   6       88.72       47.46     45.55 o 
  -4  13   6      234.05       56.26     68.02 o 
  -3  13   6      750.99      633.45    123.98 o 
  -2  13   6       12.61       71.58     41.71 o 
  -1  13   6       75.00       92.73     52.21 o 
   0  13   6      215.99      229.74     46.40 o 
   1  13   6      745.87     1049.88    183.31 o 
   2  13   6      411.99      838.75    241.21 o 
   3  13   6     1008.78     1024.52    150.86 o 
   4  13   6       23.79      125.98     73.76 o 
   5  13   6     1802.77     1838.59     61.54 o 
   6  13   6     1023.43     1032.04     54.74 o 
   7  13   6      338.22      345.70     44.43 o 
   8  13   6        9.95      -38.33     40.07 o 
   9  13   6      419.23      305.94     54.02 o 
  -3  14   6       72.63      116.21     74.41 o 
  -2  14   6      298.86      230.58     67.77 o 
  -1  14   6      224.98      138.90     78.43 o 
   0  14   6       67.55       -1.00     19.58 o 
   1  14   6      111.57       98.29     21.05 o 
   2  14   6        2.37        8.76     82.46 o 
   3  14   6        8.88       67.49     95.26 o 
   4  14   6      144.78       86.41     32.18 o 
   5  14   6      323.08      315.19     76.79 o 
   6  14   6        9.73      -10.67     38.99 o 
   7  14   6       41.79       53.51     49.93 o 
   8  14   6      551.35      462.53     71.73 o 
  -2  15   6      305.18      250.04     73.04 o 
  -1  15   6      531.88      601.34    169.60 o 
   0  15   6      660.03      777.77    112.07 o 
   1  15   6       15.39      -17.17     67.06 o 
   2  15   6      311.06      252.74     77.55 o 
   3  15   6     1379.98     1262.50    159.93 o 
   4  15   6     1492.12     1226.84    103.05 o 
   5  15   6      340.33      366.05     38.97 o 
   6  15   6       14.07       78.11     51.06 o 
   7  15   6      205.21      183.00     65.52 o 
   0  16   6       13.25      192.51     80.84 o 
   1  16   6       21.64       10.74     85.58 o 
   2  16   6        0.36      116.80     78.53 o 
   3  16   6       55.12      120.46    154.65 o 
   4  16   6      119.91      104.21     77.90 o 
   5  16   6        7.90      -27.38     72.97 o 
   6  16   6      185.98      116.97    155.65 o 
   2  17   6      629.26      487.99    141.31 o 
   3  17   6      334.76      306.24    131.93 o 
   4  17   6        1.06      174.63    121.33 o 
  -5 -15   7      358.95      419.19    112.04 o 
  -4 -15   7      613.56      438.98    203.22 o 
  -3 -15   7       24.31       86.88     88.20 o 
  -2 -15   7        3.09       -3.39     76.23 o 
  -1 -15   7       29.75      182.81     81.01 o 
   0 -15   7       77.36       26.49     78.79 o 
  -6 -14   7      744.65      459.79    100.17 o 
  -5 -14   7      525.41      246.90    166.23 o 
  -4 -14   7      368.70      393.00     85.78 o 
  -3 -14   7        3.76      112.82     88.83 o 
  -2 -14   7      506.87      546.14    137.27 o 
  -1 -14   7      878.73      915.62     92.44 o 
   0 -14   7     1078.43     1060.99     96.62 o 
   1 -14   7       41.19      -19.87     86.28 o 
   2 -14   7      130.46      136.55    137.16 o 
  -7 -13   7     1749.19     1856.18    109.26 o 
  -6 -13   7      724.92      749.21     94.99 o 
  -5 -13   7        7.74      -58.68    138.67 o 
  -4 -13   7      130.84      123.60     69.90 o 
  -3 -13   7      370.90      371.69     84.27 o 
  -2 -13   7       10.96       18.06     72.30 o 
  -1 -13   7      174.80      197.49     83.90 o 
   0 -13   7       41.11      -76.06     83.98 o 
   1 -13   7        6.54       31.20    124.62 o 
   2 -13   7       28.42       43.91     83.74 o 
   3 -13   7      213.30      337.74     96.06 o 
  -8 -12   7      292.12      161.54     60.83 o 
  -7 -12   7       12.73      105.20    111.41 o 
  -6 -12   7      151.35      104.37     70.26 o 
  -5 -12   7        2.93      -47.88     47.88 o 
  -4 -12   7       78.88      109.84     91.65 o 
  -3 -12   7     1126.30     1147.79    117.17 o 
  -2 -12   7     1667.91     1603.65    143.38 o 
  -1 -12   7       17.19       -4.33     60.93 o 
   0 -12   7      621.66      632.09     73.95 o 
   1 -12   7     1181.98     1318.35     87.25 o 
   2 -12   7     1318.88     1352.31     89.88 o 
   3 -12   7      317.96      305.90     87.10 o 
   4 -12   7        6.51      123.05     67.72 o 
  -8 -11   7      433.76      402.58     61.37 o 
  -7 -11   7      339.91      280.23     43.89 o 
  -6 -11   7       60.17      139.46     94.89 o 
  -5 -11   7      337.51      367.88     32.77 o 
  -4 -11   7      130.28      114.72     38.99 o 
  -3 -11   7      329.70      368.97     36.00 o 
  -2 -11   7        0.33       -1.48     64.70 o 
  -1 -11   7       10.96       45.42     67.90 o 
   0 -11   7        8.15       31.04     58.56 o 
   1 -11   7      709.34      709.27     70.05 o 
   2 -11   7        5.29      -33.28    103.37 o 
   3 -11   7       15.01      -28.86     68.56 o 
   4 -11   7      558.66      742.66    183.50 o 
   5 -11   7      622.93      756.19     76.39 o 
  -8 -10   7        2.80       90.92     55.63 o 
  -7 -10   7        1.06      -45.11     45.11 o 
  -6 -10   7       34.08      199.41     45.64 o 
  -5 -10   7      662.31      657.41     54.79 o 
  -4 -10   7      666.90      581.68    107.06 o 
  -3 -10   7       65.09       46.72     33.05 o 
  -2 -10   7     1182.60     1070.54     50.37 o 
  -1 -10   7     2448.13     2335.31     66.05 o 
   0 -10   7     2748.12     2911.62    114.67 o 
   1 -10   7      129.56       93.61     93.26 o 
   2 -10   7       18.35       -4.98     38.70 o 
   3 -10   7      147.42      122.28     38.25 o 
   4 -10   7      436.95      397.94     92.23 o 
   5 -10   7      377.25      384.69     30.06 o 
   6 -10   7      113.24      232.31    106.32 o 
  -9  -9   7       63.66      164.52     87.37 o 
  -8  -9   7      223.61      199.29     41.18 o 
  -7  -9   7     1204.80     1256.66     52.89 o 
  -6  -9   7     3065.70     3195.00     75.62 o 
  -5  -9   7     1068.48     1010.72     49.35 o 
  -4  -9   7       14.39       14.99     24.25 o 
  -3  -9   7     1269.19     1163.92     33.95 o 
  -2  -9   7      533.79      475.22     33.33 o 
  -1  -9   7        1.51       30.92     33.71 o 
   0  -9   7       20.59       18.50     16.37 o 
   1  -9   7        4.09       22.90     12.73 o 
   2  -9   7       97.13       89.58     25.20 o 
   3  -9   7      296.04      266.96     49.35 o 
   4  -9   7      510.84      457.55     86.61 o 
   5  -9   7      197.06      217.48     45.46 o 
   6  -9   7        8.74      -30.51     40.91 o 
   7  -9   7      470.46      472.94     42.83 o 
  -9  -8   7        0.72      -49.74     84.87 o 
  -8  -8   7      282.63      279.80    152.77 o 
  -7  -8   7      947.78      932.16     64.45 o 
  -6  -8   7     1221.27     1342.39     62.10 o 
  -5  -8   7     1079.32     1068.08     41.93 o 
  -4  -8   7     1135.40     1184.60     46.70 o 
  -3  -8   7    10215.70     9922.68    123.35 o 
  -2  -8   7     3490.47     3515.44     70.64 o 
  -1  -8   7     2060.17     1916.76     51.14 o 
   0  -8   7        4.09       30.08     53.75 o 
   1  -8   7     1827.89     1828.81     72.95 o 
   2  -8   7     2770.25     2758.69     48.25 o 
   3  -8   7     1104.29     1085.38    121.53 o 
   4  -8   7       24.55       47.09     26.39 o 
   5  -8   7      724.07      761.94     42.35 o 
   6  -8   7      142.75      118.22     76.73 o 
   7  -8   7      632.98      612.07     75.81 o 
 -10  -7   7        4.55       55.70     99.63 o 
  -9  -7   7      599.10      605.60    105.93 o 
  -8  -7   7     1304.30     1269.78     35.40 o 
  -7  -7   7     1591.24     1689.16     66.86 o 
  -6  -7   7     1436.13     1328.41     40.63 o 
  -5  -7   7       66.59      107.59     28.16 o 
  -4  -7   7      269.13      302.09     35.78 o 
  -3  -7   7     1747.93     1719.56     38.75 o 
  -2  -7   7      334.12      398.71     36.91 o 
  -1  -7   7        2.62       21.22     18.74 o 
   0  -7   7       20.51       32.07     42.29 o 
   1  -7   7       55.42      -27.99     41.96 o 
   2  -7   7      228.02      268.11     49.31 o 
   3  -7   7      508.05      549.56     79.20 o 
   4  -7   7      683.02      771.71     63.33 o 
   5  -7   7      491.14      556.68     53.76 o 
   6  -7   7      516.56      630.41     45.90 o 
   7  -7   7      342.04      330.10     40.55 o 
   8  -7   7       74.80       59.08     37.19 o 
 -10  -6   7       26.34       29.66    103.25 o 
  -9  -6   7       90.87      126.06     94.40 o 
  -8  -6   7      194.64      148.82     34.42 o 
  -7  -6   7        2.26      -26.43     38.53 o 
  -6  -6   7      590.69      589.78     42.35 o 
  -5  -6   7     2805.16     2801.88     71.39 o 
  -4  -6   7     1017.15     1001.95     42.64 o 
  -3  -6   7       66.36       92.65     23.32 o 
  -2  -6   7      769.81      710.26     71.83 o 
  -1  -6   7     3918.45     3900.32     56.50 o 
   0  -6   7     3280.34     3525.33    135.96 o 
   1  -6   7     2745.99     2858.61     74.96 o 
   2  -6   7        4.13       56.92     41.03 o 
   3  -6   7       71.90       71.30     42.50 o 
   4  -6   7     3571.66     3734.35    109.77 o 
   5  -6   7     2470.69     2356.90     82.33 o 
   6  -6   7      169.08      224.25     46.85 o 
   7  -6   7        6.03        2.23     37.89 o 
   8  -6   7        3.78       24.36     35.56 o 
 -10  -5   7     1015.11      902.83    239.28 o 
  -9  -5   7      539.19      574.12     77.13 o 
  -8  -5   7       42.40       29.11     54.98 o 
  -7  -5   7     1082.48     1057.68     43.64 o 
  -6  -5   7     1953.94     2024.06     39.56 o 
  -5  -5   7     2149.60     2056.78     36.82 o 
  -4  -5   7       45.80       44.20     21.37 o 
  -3  -5   7     1418.91     1406.15     33.88 o 
  -2  -5   7     2309.51     2294.55     50.10 o 
  -1  -5   7      248.59      333.14     45.86 o 
   0  -5   7        5.08       -3.83     40.26 o 
   1  -5   7      266.54      291.16     40.62 o 
   2  -5   7      910.58      928.18     54.80 o 
   3  -5   7     2002.67     2081.05     78.58 o 
   4  -5   7     3391.19     3388.50    121.54 o 
   5  -5   7      426.04      476.20     37.29 o 
   6  -5   7      116.50      197.29     69.14 o 
   7  -5   7      813.73      848.65    100.91 o 
   8  -5   7     1207.20     1150.44     68.63 o 
   9  -5   7      851.32      880.33     77.27 o 
 -10  -4   7       28.85      -74.76    110.58 o 
  -9  -4   7       31.86      -69.37     81.49 o 
  -8  -4   7      222.80      172.15     60.53 o 
  -7  -4   7       89.65       77.74     24.29 o 
  -6  -4   7      496.06      519.96     27.31 o 
  -5  -4   7      189.30      193.12     51.35 o 
  -4  -4   7     1969.33     2020.24     35.88 o 
  -3  -4   7      344.39      361.97     25.98 o 
  -2  -4   7     6146.56     6000.90     67.21 o 
  -1  -4   7     4319.81     4309.43     72.34 o 
   0  -4   7      127.13      116.55     32.23 o 
   1  -4   7     1324.39     1178.16     58.10 o 
   2  -4   7     6377.88     6317.73    103.59 o 
   3  -4   7     1480.54     1493.07     56.54 o 
   4  -4   7      536.32      505.36     45.73 o 
   5  -4   7      566.20      605.99     43.44 o 
   6  -4   7       49.87       77.86     36.10 o 
   7  -4   7      171.59      214.82     40.59 o 
   8  -4   7       58.34       95.77     63.61 o 
   9  -4   7       39.62       58.74     50.32 o 
 -10  -3   7       97.16      -45.25    110.38 o 
  -9  -3   7     1416.48     1223.08    121.45 o 
  -8  -3   7     2347.92     2383.99    117.89 o 
  -7  -3   7     1450.35     1439.14    178.59 o 
  -6  -3   7      815.40      721.29     69.26 o 
  -5  -3   7      154.99      151.23     19.64 o 
  -4  -3   7     2890.69     3108.72     64.39 o 
  -3  -3   7     2142.38     2166.26     72.30 o 
  -2  -3   7     4460.91     4727.00     95.50 o 
  -1  -3   7      419.07      511.89     57.73 o 
   0  -3   7      193.76      213.64     31.77 o 
   1  -3   7      196.10      267.77     34.31 o 
   2  -3   7     3375.56     3366.53     68.81 o 
   3  -3   7      813.06      877.18     72.39 o 
   4  -3   7        5.24        5.16     69.65 o 
   5  -3   7      165.00      182.46     57.53 o 
   6  -3   7     2478.37     2557.03     64.07 o 
   7  -3   7     1936.25     1911.82     51.19 o 
   8  -3   7       26.85       -2.56     46.79 o 
   9  -3   7      141.69       92.64     37.83 o 
 -10  -2   7       11.64       45.15    112.14 o 
  -9  -2   7        3.47      -87.56     97.14 o 
  -8  -2   7      168.79      112.33     86.10 o 
  -7  -2   7       44.13      113.12    130.41 o 
  -6  -2   7       60.71       48.41     29.18 o 
  -5  -2   7      622.41      644.11     25.21 o 
  -4  -2   7     5885.27     5989.28     75.42 o 
  -3  -2   7     6949.60     6853.85     87.07 o 
  -2  -2   7     2683.10     2798.41     44.41 o 
  -1  -2   7      842.11      733.61     37.33 o 
   0  -2   7    11156.58    11201.91    189.50 o 
   1  -2   7     4000.51     3730.41    104.65 o 
   2  -2   7     3187.86     3314.30    135.01 o 
   3  -2   7       23.67       96.52     33.76 o 
   4  -2   7     1046.99     1163.56     60.62 o 
   5  -2   7     2734.39     2787.85     67.02 o 
   6  -2   7     1013.33     1059.68     63.83 o 
   7  -2   7       64.28      -29.18     29.18 o 
   8  -2   7        3.78       25.42     29.55 o 
   9  -2   7       14.70       13.34     44.89 o 
  10  -2   7        4.35     -105.01    105.01 o 
 -10  -1   7     2217.82     2471.50    185.73 o 
  -9  -1   7      867.69      903.07    125.09 o 
  -8  -1   7       15.94       63.33     84.29 o 
  -7  -1   7      446.51      448.26     84.39 o 
  -6  -1   7      129.72       84.48     67.04 o 
  -5  -1   7     1108.57     1064.43     57.58 o 
  -4  -1   7     1371.15     1386.68     29.93 o 
  -3  -1   7       36.04       81.83     16.62 o 
  -2  -1   7      979.18     1276.86     74.71 o 
  -1  -1   7        6.75        1.62     28.39 o 
   0  -1   7      199.08      276.74     45.83 o 
   1  -1   7      112.24      108.72     29.80 o 
   2  -1   7      689.39      828.40     39.94 o 
   3  -1   7     3759.75     3674.92     69.84 o 
   4  -1   7      297.02      296.79     37.40 o 
   5  -1   7      237.38      237.88     45.83 o 
   6  -1   7       92.45      133.56     38.35 o 
   7  -1   7      140.97      196.00     35.92 o 
   8  -1   7      592.05      603.45     37.23 o 
   9  -1   7     1531.15     1515.03     68.89 o 
  10  -1   7      949.00     1059.04    133.05 o 
 -10   0   7       70.10      183.38    118.30 o 
  -9   0   7       22.70       53.31     95.53 o 
  -8   0   7       11.31       24.77     82.28 o 
  -7   0   7      700.15      723.75     91.76 o 
  -6   0   7      412.23      356.74     76.37 o 
  -5   0   7     1135.58     1168.40     22.11 o 
  -4   0   7      377.83      369.31     31.73 o 
  -3   0   7     1993.72     1951.37     91.67 o 
  -2   0   7     8845.85     8689.98    101.92 o 
  -1   0   7    13506.98    13592.59    195.25 o 
   0   0   7      674.97      559.35     42.17 o 
   1   0   7     2149.10     2167.16     50.51 o 
   2   0   7    12747.68    12800.93    169.73 o 
   3   0   7     9313.67     8781.20    139.62 o 
   4   0   7      147.73      128.19     33.35 o 
   5   0   7        4.07       19.38     32.49 o 
   6   0   7       10.59        1.54     31.04 o 
   7   0   7      277.95      377.12     59.47 o 
   8   0   7      365.58      422.97     78.27 o 
   9   0   7        2.36       58.06     33.17 o 
  10   0   7       12.32     -101.24    101.24 o 
  -9   1   7       43.46       78.57     97.82 o 
  -8   1   7      858.58      770.71    106.52 o 
  -7   1   7      922.42     1124.03    100.51 o 
  -6   1   7     1042.23      967.23     88.44 o 
  -5   1   7      771.50      780.59     58.05 o 
  -4   1   7     2270.22     2170.79     49.49 o 
  -3   1   7     1110.10     1173.96     39.55 o 
  -2   1   7     1474.06     1422.67     87.24 o 
  -1   1   7       69.49       50.72     61.47 o 
   0   1   7        0.71        1.39     31.26 o 
   1   1   7     2254.14     2286.76     50.69 o 
   2   1   7     1821.46     1798.80     81.45 o 
   3   1   7       29.67       62.60     34.91 o 
   4   1   7     1681.64     1695.73     59.85 o 
   5   1   7     1860.70     1842.15    137.45 o 
   6   1   7     6145.90     5980.09    352.74 o 
   7   1   7     3997.19     4009.55     79.87 o 
   8   1   7      939.58      918.57     39.93 o 
   9   1   7       72.54       75.16     42.67 o 
  10   1   7     1251.07     1152.88     54.61 o 
  -9   2   7        9.47       -8.01     91.62 o 
  -8   2   7      360.64      306.27     93.18 o 
  -7   2   7      881.38     1034.42     98.02 o 
  -6   2   7      291.35      294.74     73.20 o 
  -5   2   7       67.88       32.21     11.88 o 
  -4   2   7      924.88      991.69     42.64 o 
  -3   2   7     5171.44     5178.32     59.70 o 
  -2   2   7     2675.99     2625.64     52.25 o 
  -1   2   7      365.98      371.98     27.85 o 
   0   2   7     7661.70     7314.27     98.76 o 
   1   2   7     7813.17     7503.46    105.35 o 
   2   2   7     8523.33     8367.77    116.63 o 
   3   2   7      264.68      334.27     34.56 o 
   4   2   7       54.99       86.98     31.81 o 
   5   2   7     2222.69     2144.99     58.10 o 
   6   2   7     2084.60     2115.45     56.98 o 
   7   2   7      306.73      316.44     40.13 o 
   8   2   7        0.97       -6.25     46.26 o 
   9   2   7       50.79        3.28     26.45 o 
  10   2   7       84.42       34.45     32.89 o 
  -9   3   7     1324.39     1756.89    241.92 o 
  -8   3   7      620.17     1000.60    191.39 o 
  -7   3   7      112.01      142.78    131.93 o 
  -6   3   7      987.25      941.43     67.63 o 
  -5   3   7     4392.23     4372.65     56.61 o 
  -4   3   7     1226.54     1161.46     40.16 o 
  -3   3   7      551.58      571.78     37.82 o 
  -2   3   7       52.31       28.96     27.19 o 
  -1   3   7      440.31      479.87     37.33 o 
   0   3   7       35.19       58.04     33.93 o 
   1   3   7        5.49       70.48     30.28 o 
   2   3   7      117.60      195.82     62.89 o 
   3   3   7      438.96      460.73     46.29 o 
   4   3   7     2791.22     2747.55     74.41 o 
   5   3   7      103.53      107.01     83.26 o 
   6   3   7     1518.44     1529.05     56.73 o 
   7   3   7     1096.93     1117.52     47.15 o 
   8   3   7      891.32      985.75     39.22 o 
   9   3   7      995.21     1062.20     56.08 o 
  10   3   7      736.81      661.05     66.55 o 
  -9   4   7        1.58     -130.17    177.08 o 
  -8   4   7        0.19      -86.68     86.68 o 
  -7   4   7      316.54      221.15    137.45 o 
  -6   4   7      565.25      511.85     23.00 o 
  -5   4   7     1272.88     1293.96     59.29 o 
  -4   4   7     1009.78     1024.36     35.95 o 
  -3   4   7      950.64     1024.41     37.89 o 
  -2   4   7     7770.43     7765.16     84.84 o 
  -1   4   7     8254.29     8135.21    110.44 o 
   0   4   7     9295.12     9402.93    129.56 o 
   1   4   7     1389.83     1507.79     48.08 o 
   2   4   7     8548.53     8606.35    123.53 o 
   3   4   7    11959.52    11782.16    191.88 o 
   4   4   7     3748.18     3695.89     85.77 o 
   5   4   7      583.93      640.17     51.09 o 
   6   4   7      599.42      580.05     43.12 o 
   7   4   7      355.29      362.61     34.85 o 
   8   4   7       50.34       82.40     34.64 o 
   9   4   7      151.18      176.05     30.81 o 
  10   4   7       21.96       48.95     27.14 o 
  11   4   7       18.79      160.85    114.04 o 
  -8   5   7      782.56      742.71    105.44 o 
  -7   5   7     1279.35     1456.49    106.67 o 
  -6   5   7      952.46      931.71     63.91 o 
  -5   5   7       94.43       90.65     20.49 o 
  -4   5   7      198.89      110.24     31.38 o 
  -3   5   7      273.86      375.00     60.91 o 
  -2   5   7     1451.66     1547.05     59.07 o 
  -1   5   7      622.57      670.99     45.59 o 
   0   5   7      120.57      150.87     74.95 o 
   1   5   7      692.72      793.22     53.06 o 
   2   5   7     2170.83     2306.90     60.21 o 
   3   5   7     2991.57     3021.62     68.08 o 
   4   5   7      790.99      816.40     58.74 o 
   5   5   7     1120.70     1185.35     51.80 o 
   6   5   7      928.16      938.82     71.19 o 
   7   5   7     1385.36     1406.72     65.10 o 
   8   5   7     1285.59     1321.15     61.80 o 
   9   5   7      386.23      412.28     39.98 o 
  10   5   7       46.53       77.10     60.93 o 
  11   5   7      514.86      481.88    131.34 o 
  -8   6   7      182.56      166.72     90.35 o 
  -7   6   7      173.88       57.66     73.59 o 
  -6   6   7       56.60       -8.74     26.52 o 
  -5   6   7       72.97       64.49     23.97 o 
  -4   6   7      349.86      332.46     29.52 o 
  -3   6   7     1306.21     1205.88    100.05 o 
  -2   6   7     2115.36     2123.39     83.31 o 
  -1   6   7      126.90       79.50     82.97 o 
   0   6   7     2821.47     2830.15     93.47 o 
   1   6   7     1703.15     1704.53     55.32 o 
   2   6   7    10385.06    10321.72    176.70 o 
   3   6   7      223.46      227.70     40.67 o 
   4   6   7      370.19      510.10    191.12 o 
   5   6   7      413.82      432.41     62.74 o 
   6   6   7     2050.85     2083.54     64.50 o 
   7   6   7       66.30      144.62     49.64 o 
   8   6   7      196.59      180.05     39.26 o 
   9   6   7        2.64      -76.43     98.24 o 
  10   6   7        3.86       99.87     81.33 o 
  -8   7   7     1078.92     1286.45    195.50 o 
  -7   7   7       27.14       33.86     70.41 o 
  -6   7   7      300.17      343.00     82.44 o 
  -5   7   7      874.25      882.65     48.49 o 
  -4   7   7      978.73     1068.15     41.95 o 
  -3   7   7      115.73      102.43     29.49 o 
  -2   7   7       30.77        8.24     29.66 o 
  -1   7   7        6.76       66.26     52.14 o 
   0   7   7        4.62       79.11     53.94 o 
   1   7   7      246.95      300.06     61.37 o 
   2   7   7      622.41      672.59     73.15 o 
   3   7   7       43.63       68.86     41.71 o 
   4   7   7     1942.06     1878.27     66.77 o 
   5   7   7     2512.30     2445.12     72.34 o 
   6   7   7      596.89      624.77     49.67 o 
   7   7   7      147.41      127.99     46.35 o 
   8   7   7      111.68      147.78     62.82 o 
   9   7   7      763.48      866.51     60.15 o 
  10   7   7      941.03      983.64    116.44 o 
  -7   8   7        3.24      -36.45     72.02 o 
  -6   8   7      658.91      543.86     68.49 o 
  -5   8   7     1248.17     1228.97     38.66 o 
  -4   8   7      569.96      679.18     31.26 o 
  -3   8   7       58.42       64.22     33.45 o 
  -2   8   7     1083.59     1060.96     43.71 o 
  -1   8   7     3196.72     3182.26    113.02 o 
   0   8   7     3600.37     3533.09    120.84 o 
   1   8   7      832.43      894.77     80.09 o 
   2   8   7       49.21      -27.70     61.22 o 
   3   8   7     5163.51     5114.71    156.51 o 
   4   8   7     3287.56     3101.10    123.52 o 
   5   8   7      220.56      217.63     68.90 o 
   6   8   7      129.67      138.72     65.43 o 
   7   8   7      290.18      373.11     51.04 o 
   8   8   7        7.86      -61.72     61.72 o 
   9   8   7      213.76      166.21     50.58 o 
  10   8   7       16.68      -29.00     66.55 o 
  -7   9   7      944.71     1186.13     99.00 o 
  -6   9   7      546.78      489.72     32.63 o 
  -5   9   7      968.35      978.01     36.35 o 
  -4   9   7      659.86      727.46     56.92 o 
  -3   9   7      191.14      193.48     28.98 o 
  -2   9   7     2446.06     2318.52     49.05 o 
  -1   9   7      416.48      476.50     64.69 o 
   0   9   7        1.06       34.15     63.86 o 
   1   9   7      255.75      420.02     75.74 o 
   2   9   7      224.93      127.77    122.16 o 
   3   9   7      648.99      674.35     83.46 o 
   4   9   7      846.05      991.03     90.20 o 
   5   9   7       74.72       79.30    119.52 o 
   6   9   7      624.57      682.56    137.35 o 
   7   9   7     1565.23     1719.93     89.15 o 
   8   9   7     1258.64     1283.67     68.81 o 
   9   9   7      706.94      672.17     60.71 o 
  10   9   7      285.20      780.51    432.80 o 
  -6  10   7       49.30       25.70     47.85 o 
  -5  10   7       11.78      -29.98     39.31 o 
  -4  10   7      491.50      517.53     88.73 o 
  -3  10   7      957.18      990.85     46.11 o 
  -2  10   7     1440.43     1411.21     41.46 o 
  -1  10   7     1259.73     1286.90    104.24 o 
   0  10   7       43.95       13.49     62.93 o 
   1  10   7     3701.39     3436.44    140.92 o 
   2  10   7      895.33      676.21     90.30 o 
   3  10   7     3102.46     3142.58    135.59 o 
   4  10   7      926.79      839.21     91.76 o 
   5  10   7      231.08      182.79     75.00 o 
   6  10   7      456.03      327.04     77.45 o 
   7  10   7      710.57      675.39     59.67 o 
   8  10   7      558.50      595.06    119.98 o 
   9  10   7        2.45       -1.98     47.58 o 
  10  10   7       55.66      -43.97     43.97 o 
  -5  11   7      229.82      161.34     35.29 o 
  -4  11   7      680.16      606.60     37.05 o 
  -3  11   7       96.09       41.44     31.29 o 
  -2  11   7       19.56       25.89     48.41 o 
  -1  11   7      246.40      193.74     44.43 o 
   0  11   7        2.10       -3.79     58.19 o 
   1  11   7        3.89      -31.87     62.87 o 
   2  11   7      799.74      824.71    313.84 o 
   3  11   7        2.24       87.71     76.62 o 
   4  11   7      209.88       83.60     75.35 o 
   5  11   7     1157.19     1248.14    171.36 o 
   6  11   7     1622.08     1363.86    888.00 o 
   7  11   7     1065.97     1115.65     81.66 o 
   8  11   7      202.02      125.76     62.76 o 
   9  11   7      378.67      352.91     69.97 o 
  10  11   7      588.83      582.16    134.72 o 
  -5  12   7      283.12      260.67     40.00 o 
  -4  12   7      329.08      362.96     43.57 o 
  -3  12   7      279.52      227.53     35.44 o 
  -2  12   7      190.28      467.20    165.78 o 
  -1  12   7     1887.15     1931.15     60.93 o 
   0  12   7     1621.26     1581.95     96.71 o 
   1  12   7      374.71      463.42     79.80 o 
   2  12   7      209.08      304.30     63.98 o 
   3  12   7     1799.04     1705.03    200.43 o 
   4  12   7      930.17      974.91    159.73 o 
   5  12   7      993.14     1067.59     74.41 o 
   6  12   7      253.99      350.76     65.89 o 
   7  12   7       10.78       43.52     58.94 o 
   8  12   7      189.17      246.49     44.64 o 
   9  12   7       46.96       37.85     54.96 o 
  -4  13   7       98.54       78.01     48.57 o 
  -3  13   7       22.18       50.89     32.58 o 
  -2  13   7      100.77       82.38     73.33 o 
  -1  13   7        5.04      -15.84     37.02 o 
   0  13   7       26.29       15.36     29.04 o 
   1  13   7        0.46       80.01     76.92 o 
   2  13   7       37.89       32.70     74.18 o 
   3  13   7      632.31      562.51     73.68 o 
   4  13   7      987.32     1186.83    140.90 o 
   5  13   7      294.98      178.07    120.57 o 
   6  13   7       85.17       98.21     40.68 o 
   7  13   7      764.94      824.73     67.09 o 
   8  13   7     1347.22     1506.98     78.46 o 
   9  13   7      325.58      206.39     53.52 o 
  -3  14   7      417.62      389.03     65.33 o 
  -2  14   7      833.68      971.69    319.51 o 
  -1  14   7      738.71      946.84     81.31 o 
   0  14   7       31.48       36.83     36.54 o 
   1  14   7      152.15      151.52     37.35 o 
   2  14   7      787.29      925.09    103.30 o 
   3  14   7     1483.69     1513.53     99.14 o 
   4  14   7      600.21      531.05     76.46 o 
   5  14   7      223.40      239.69     44.04 o 
   6  14   7      374.19      477.76     55.67 o 
   7  14   7      278.40      315.21     47.11 o 
   8  14   7       59.05      147.28     70.52 o 
  -2  15   7      285.78       97.62     80.47 o 
  -1  15   7      166.23      226.85    114.19 o 
   0  15   7       62.43       97.78     73.04 o 
   1  15   7        0.80       59.23     71.19 o 
   2  15   7       10.19      178.96     91.86 o 
   3  15   7       59.55      143.98     75.02 o 
   4  15   7       23.36      -20.66     31.75 o 
   5  15   7      158.37      102.83     38.35 o 
   6  15   7      397.98      396.69     92.45 o 
   7  15   7      292.81      285.16     71.76 o 
   0  16   7      421.26      530.54     91.49 o 
   1  16   7      577.79      602.29    114.45 o 
   2  16   7      138.16      102.71     99.97 o 
   3  16   7      136.45      185.09    101.53 o 
   4  16   7      632.39      559.95     92.75 o 
   5  16   7      315.48      263.96     83.08 o 
   6  16   7      107.70       65.46     38.24 o 
  -4 -15   8       46.74       65.33     76.93 o 
  -3 -15   8      655.92      884.91    210.67 o 
  -2 -15   8      922.92     1106.60    102.98 o 
  -1 -15   8      169.03      220.09    150.16 o 
  -6 -14   8        1.57      -68.31    151.03 o 
  -5 -14   8        4.75       58.34     92.06 o 
  -4 -14   8      186.47      190.90     68.07 o 
  -3 -14   8       51.27      101.26     85.01 o 
  -2 -14   8       61.09       86.77     94.50 o 
  -1 -14   8       87.85      128.35     75.83 o 
   0 -14   8        7.71       -8.28     72.07 o 
   1 -14   8      275.04      176.36     82.14 o 
   2 -14   8      394.47      711.14    251.10 o 
  -7 -13   8      123.50      247.05     76.96 o 
  -6 -13   8       34.84       33.03     76.08 o 
  -5 -13   8      605.51      626.92    218.32 o 
  -4 -13   8      990.10     1253.22     99.88 o 
  -3 -13   8      728.77      838.29    101.12 o 
  -2 -13   8      178.43      130.17     78.50 o 
  -1 -13   8      124.72      118.31    198.99 o 
   0 -13   8     1448.03     1391.99    171.34 o 
   1 -13   8     1449.21     1429.75    193.98 o 
   2 -13   8      365.35      369.71     98.56 o 
   3 -13   8       35.94      141.58     76.53 o 
  -7 -12   8      194.63       23.84    109.60 o 
  -6 -12   8      397.26      377.22     73.42 o 
  -5 -12   8       44.25      109.48     52.60 o 
  -4 -12   8      116.65      111.47     25.69 o 
  -3 -12   8       43.52       10.01     37.47 o 
  -2 -12   8        8.51       40.74     57.71 o 
  -1 -12   8      332.84      332.92     67.31 o 
   0 -12   8      236.63      172.82     84.05 o 
   1 -12   8        6.21      -42.54     79.88 o 
   2 -12   8       15.91      114.92    118.81 o 
   3 -12   8      476.06      453.04     79.01 o 
   4 -12   8      364.82      356.05     77.98 o 
  -8 -11   8      117.50       88.71     59.29 o 
  -7 -11   8      198.32      246.49     45.44 o 
  -6 -11   8      699.97      846.66    132.62 o 
  -5 -11   8      301.51      341.22     69.05 o 
  -4 -11   8       30.95       43.59     39.38 o 
  -3 -11   8      558.72      566.78    112.28 o 
  -2 -11   8     1854.33     1666.34     85.62 o 
  -1 -11   8     2184.68     2289.21    135.72 o 
   0 -11   8       75.27       36.10     56.76 o 
   1 -11   8      414.72      490.64     69.90 o 
   2 -11   8      729.36      733.26     91.19 o 
   3 -11   8      142.20      303.33     72.88 o 
   4 -11   8      233.62      310.51     70.81 o 
   5 -11   8       27.30     -116.99    116.99 o 
  -8 -10   8      427.03      522.71    172.12 o 
  -7 -10   8     1019.93     1045.81     54.24 o 
  -6 -10   8      832.29      884.63     74.36 o 
  -5 -10   8       10.35      -15.17     27.51 o 
  -4 -10   8       59.00       20.52     27.22 o 
  -3 -10   8     1469.15     1411.60     59.42 o 
  -2 -10   8       16.34       -0.68     35.40 o 
  -1 -10   8       34.79       -5.74     42.02 o 
   0 -10   8        0.44       -5.52     16.76 o 
   1 -10   8        8.53        5.71     14.42 o 
   2 -10   8      325.25      250.84     72.60 o 
   3 -10   8      568.18      510.86     23.98 o 
   4 -10   8       23.25       71.37     35.30 o 
   5 -10   8      108.79      140.26     74.40 o 
   6 -10   8      609.95      666.62    179.52 o 
  -9  -9   8      140.47      152.84     89.37 o 
  -8  -9   8      103.20       65.06     66.67 o 
  -7  -9   8      560.46      619.53     54.03 o 
  -6  -9   8       18.32       47.17     27.93 o 
  -5  -9   8     1230.12     1287.89     54.27 o 
  -4  -9   8     5975.22     5785.01     87.46 o 
  -3  -9   8     1987.84     2040.38     49.96 o 
  -2  -9   8       19.58       14.02     23.03 o 
  -1  -9   8      654.11      648.84     47.19 o 
   0  -9   8     1674.36     1633.86     31.35 o 
   1  -9   8     1726.31     1577.05     91.96 o 
   2  -9   8      942.74      894.02     51.22 o 
   3  -9   8      200.47      169.45     67.43 o 
   4  -9   8      148.19      143.87     36.48 o 
   5  -9   8      205.89      135.48     31.94 o 
   6  -9   8       87.80       93.95     36.55 o 
  -9  -8   8      770.94      945.49    116.10 o 
  -8  -8   8      290.76      219.81     35.39 o 
  -7  -8   8       45.70       39.73     46.67 o 
  -6  -8   8      376.33      417.69     43.45 o 
  -5  -8   8      726.19      716.19     34.41 o 
  -4  -8   8      797.09      819.90     34.80 o 
  -3  -8   8        1.06      -24.77     24.77 o 
  -2  -8   8       80.95       93.25     48.26 o 
  -1  -8   8      105.29      146.76     30.03 o 
   0  -8   8       89.54        7.04     71.14 o 
   1  -8   8       84.21       65.27     63.04 o 
   2  -8   8        2.87       49.53     60.71 o 
   3  -8   8      231.03      277.53     31.22 o 
   4  -8   8     1348.65     1451.68     44.61 o 
   5  -8   8      972.44      952.63     55.09 o 
   6  -8   8      283.73      359.25     76.67 o 
   7  -8   8       32.29       12.68     52.28 o 
  -9  -7   8      128.46      175.27     93.96 o 
  -8  -7   8        4.20       -8.02     31.88 o 
  -7  -7   8      116.72      145.07     36.71 o 
  -6  -7   8     3098.09     3088.74     62.53 o 
  -5  -7   8     3376.33     3519.25     84.58 o 
  -4  -7   8      233.43      226.95     32.86 o 
  -3  -7   8      623.89      577.70     44.41 o 
  -2  -7   8     7561.19     7376.35    123.44 o 
  -1  -7   8     4927.57     4798.14     80.90 o 
   0  -7   8      632.76      662.06     54.97 o 
   1  -7   8        2.33       60.37     58.53 o 
   2  -7   8      425.30      357.88     93.52 o 
   3  -7   8     3134.55     3209.93     90.22 o 
   4  -7   8      833.48      813.26     40.49 o 
   5  -7   8       13.39       39.42     56.99 o 
   6  -7   8      157.13      132.41     48.30 o 
   7  -7   8      163.08       68.58     88.63 o 
   8  -7   8       79.30      156.33    116.57 o 
  -9  -6   8        2.29      -95.13     95.13 o 
  -8  -6   8      161.02      173.22     83.70 o 
  -7  -6   8     1274.98     1358.57     59.97 o 
  -6  -6   8     1970.37     1930.56     42.82 o 
  -5  -6   8        8.36      -22.61     25.66 o 
  -4  -6   8        2.34        6.10     27.67 o 
  -3  -6   8       52.97       81.21     24.59 o 
  -2  -6   8       29.56       39.61     35.12 o 
  -1  -6   8      546.55      583.24     49.25 o 
   0  -6   8       16.25       43.85     82.82 o 
   1  -6   8       57.05      109.46     78.06 o 
   2  -6   8      494.81      444.34     65.68 o 
   3  -6   8     1627.22     1665.89     81.88 o 
   4  -6   8      722.17      703.10     40.31 o 
   5  -6   8        3.32       18.66     35.69 o 
   6  -6   8     1136.03     1229.39     57.13 o 
   7  -6   8     1417.98     1432.39     72.19 o 
   8  -6   8      423.08      638.06     53.71 o 
  -9  -5   8       37.03       94.01    166.82 o 
  -8  -5   8       97.59      168.62    149.76 o 
  -7  -5   8      114.14      102.02     34.06 o 
  -6  -5   8      287.52      279.29     26.02 o 
  -5  -5   8      906.22      859.24     31.05 o 
  -4  -5   8     1841.92     1836.94     45.01 o 
  -3  -5   8     1412.99     1370.69     35.98 o 
  -2  -5   8     1034.03     1010.09     35.77 o 
  -1  -5   8       17.02       47.93     35.51 o 
   0  -5   8      427.77      440.61     57.08 o 
   1  -5   8     3672.10     3604.54    100.22 o 
   2  -5   8     1067.86     1111.93     98.28 o 
   3  -5   8       59.37       83.50     51.94 o 
   4  -5   8      119.98       92.63     44.38 o 
   5  -5   8      742.20     1011.18    133.36 o 
   6  -5   8       10.80      -38.31     38.31 o 
   7  -5   8       10.20       22.57     39.54 o 
   8  -5   8      250.36      200.59     47.01 o 
 -10  -4   8      317.19      211.77    120.93 o 
  -9  -4   8     1459.73     1709.45    142.92 o 
  -8  -4   8      663.31      697.02     99.63 o 
  -7  -4   8      138.35       87.55     23.14 o 
  -6  -4   8      765.26      801.79     55.69 o 
  -5  -4   8     2098.43     2023.22     78.25 o 
  -4  -4   8      380.60      371.55     37.60 o 
  -3  -4   8       22.26        8.20     23.77 o 
  -2  -4   8        1.04       -4.27     30.29 o 
  -1  -4   8        1.14      -28.11     31.42 o 
   0  -4   8      543.46      507.93     41.91 o 
   1  -4   8     1388.80     1472.49     54.81 o 
   2  -4   8       23.76       47.73     88.64 o 
   3  -4   8      895.71      914.51     67.44 o 
   4  -4   8      203.35      184.69     52.81 o 
   5  -4   8     5178.94     5130.19     82.87 o 
   6  -4   8      904.75     1039.60     45.52 o 
   7  -4   8      100.08        0.66     52.97 o 
   8  -4   8      129.80       75.01     36.25 o 
   9  -4   8     1733.06     1797.57     67.68 o 
 -10  -3   8       72.20      121.28    118.00 o 
  -9  -3   8      148.16      279.59    107.59 o 
  -8  -3   8       15.26       97.28     85.66 o 
  -7  -3   8      388.70      444.16     84.53 o 
  -6  -3   8      633.55      648.23     29.28 o 
  -5  -3   8     3642.45     3519.66     94.67 o 
  -4  -3   8     1829.07     1722.74     92.03 o 
  -3  -3   8      750.30      749.49     28.13 o 
  -2  -3   8     3592.22     3413.22     48.43 o 
  -1  -3   8    16106.41    16227.86    216.34 o 
   0  -3   8     6501.25     6260.19     97.80 o 
   1  -3   8      257.87      240.07     37.56 o 
   2  -3   8      478.60      536.29     43.85 o 
   3  -3   8     2182.41     2212.42     96.48 o 
   4  -3   8      745.77      845.32     63.23 o 
   5  -3   8      293.81      347.73     66.99 o 
   6  -3   8      280.78      240.58     38.75 o 
   7  -3   8       32.96      -12.40     63.91 o 
   8  -3   8       21.23       59.67     33.20 o 
   9  -3   8       40.62      -51.49     53.09 o 
 -10  -2   8     1300.54     1706.91    167.11 o 
  -9  -2   8      191.46      268.40    108.28 o 
  -8  -2   8      679.69      797.87    108.87 o 
  -7  -2   8     2100.20     2056.86    120.49 o 
  -6  -2   8     1834.82     1750.49     57.46 o 
  -5  -2   8      428.11      460.09     25.23 o 
  -4  -2   8      161.34      166.45     20.94 o 
  -3  -2   8      475.79      514.34     26.47 o 
  -2  -2   8      830.15      844.73     55.90 o 
  -1  -2   8     1047.89     1161.25     40.43 o 
   0  -2   8        9.97       42.25     30.83 o 
   1  -2   8      362.40      444.98     38.82 o 
   2  -2   8     1366.44     1350.49    104.76 o 
   3  -2   8     2211.32     2138.68     62.97 o 
   4  -2   8     2004.64     1977.87     64.29 o 
   5  -2   8      210.38      252.03     41.77 o 
   6  -2   8      956.24     1077.46     45.91 o 
   7  -2   8     2027.93     2068.72     87.83 o 
   8  -2   8     1281.49     1267.71     55.16 o 
   9  -2   8      401.54      400.62    104.35 o 
  -9  -1   8       28.83      -52.09     98.31 o 
  -8  -1   8      287.04      209.86     95.23 o 
  -7  -1   8      441.56      513.45     90.15 o 
  -6  -1   8      440.60      335.22     57.80 o 
  -5  -1   8      442.50      406.94     26.56 o 
  -4  -1   8     1477.16     1473.10     29.37 o 
  -3  -1   8     5518.56     5442.98     68.17 o 
  -2  -1   8    13511.02    13603.96    185.45 o 
  -1  -1   8      984.43      863.69     67.33 o 
   0  -1   8      501.74      481.93     63.96 o 
   1  -1   8    10284.54    10085.85    141.05 o 
   2  -1   8     4160.35     4079.89    113.73 o 
   3  -1   8     2977.11     3061.65     69.61 o 
   4  -1   8        2.79      -38.18     45.07 o 
   5  -1   8       85.14      120.76     81.97 o 
   6  -1   8     1078.51     1106.79     51.65 o 
   7  -1   8      424.43      428.80     41.42 o 
   8  -1   8        0.00        1.42     44.02 o 
   9  -1   8       62.50       59.66     37.22 o 
  10  -1   8       26.58       39.05     58.71 o 
  -9   0   8      573.17      976.12    130.46 o 
  -8   0   8      578.41      600.22    104.61 o 
  -7   0   8      195.62      144.24     81.99 o 
  -6   0   8       78.94      109.99     71.00 o 
  -5   0   8       57.25       50.24     14.63 o 
  -4   0   8      213.08      204.60     21.36 o 
  -3   0   8     1008.31      956.35     38.38 o 
  -2   0   8     1117.61     1206.66     61.35 o 
  -1   0   8       49.50       56.05     26.10 o 
   0   0   8     3206.91     3531.16     76.31 o 
   1   0   8     6410.43     6440.07     98.52 o 
   2   0   8     2042.69     1944.62     54.91 o 
   3   0   8      534.03      580.85     52.29 o 
   4   0   8     1041.20      960.13     49.80 o 
   5   0   8     1124.13     1087.75     51.74 o 
   6   0   8      497.24      644.76    102.22 o 
   7   0   8      453.46      504.34     36.65 o 
   8   0   8        4.51      -16.41     34.75 o 
   9   0   8      462.05      394.07     44.47 o 
  10   0   8     2000.74     1933.04     81.65 o 
  -9   1   8      106.88      107.30    104.61 o 
  -8   1   8      163.50      232.78     96.06 o 
  -7   1   8        2.61       46.81     75.20 o 
  -6   1   8      997.96     1136.34     92.94 o 
  -5   1   8      689.99      731.48     38.06 o 
  -4   1   8     3085.08     3098.73     44.84 o 
  -3   1   8      402.37      415.48     22.38 o 
  -2   1   8       78.46       42.15     28.65 o 
  -1   1   8     6068.22     5788.39     82.35 o 
   0   1   8     6416.92     6327.89    111.87 o 
   1   1   8     2892.59     2674.91     60.05 o 
   2   1   8      266.32      290.68     61.54 o 
   3   1   8      425.31      428.74     39.16 o 
   4   1   8     2648.92     2712.33     66.76 o 
   5   1   8     1615.81     1551.73     67.56 o 
   6   1   8      176.70      100.09     45.33 o 
   7   1   8        1.47       30.72     35.35 o 
   8   1   8       51.06       80.62     30.80 o 
   9   1   8       13.84       23.57     37.30 o 
  10   1   8       27.31       77.69     47.79 o 
  -9   2   8      268.41      247.29    110.77 o 
  -8   2   8        1.00       11.78     83.16 o 
  -7   2   8       53.80      -62.20     76.71 o 
  -6   2   8     5359.73     5246.80    151.46 o 
  -5   2   8      168.90      184.94     19.94 o 
  -4   2   8       68.83       76.31     20.76 o 
  -3   2   8       77.33      100.55     30.25 o 
  -2   2   8     1752.75     1771.26     48.69 o 
  -1   2   8      515.65      435.87     53.04 o 
   0   2   8     3455.45     3415.90     64.78 o 
   1   2   8     4630.19     4728.02     81.24 o 
   2   2   8     4288.04     4311.26     94.50 o 
   3   2   8     3987.37     3962.89     92.37 o 
   4   2   8      953.91      932.77     78.79 o 
   5   2   8      223.99      291.37     43.17 o 
   6   2   8      985.33     1104.04     63.20 o 
   7   2   8     3892.50     3838.49     70.80 o 
   8   2   8     4169.52     4103.95     72.80 o 
   9   2   8      548.96      502.45     36.32 o 
  10   2   8        1.29       77.03     47.48 o 
  -9   3   8       17.69      -22.43     97.38 o 
  -8   3   8      451.95      318.09     98.85 o 
  -7   3   8      479.62      602.23     92.59 o 
  -6   3   8     2243.25     2076.05     68.93 o 
  -5   3   8     1687.46     1634.90     32.29 o 
  -4   3   8      342.60      386.19     62.96 o 
  -3   3   8     3680.81     3775.47     51.06 o 
  -2   3   8     8858.80     8654.64    149.60 o 
  -1   3   8     6266.09     6145.57     89.04 o 
   0   3   8       14.22       14.13     35.29 o 
   1   3   8     1274.32     1239.76     51.21 o 
   2   3   8     9664.72     9383.59    136.79 o 
   3   3   8     6382.16     6515.93    112.73 o 
   4   3   8     2482.87     2351.73     76.93 o 
   5   3   8       88.30      103.31     68.72 o 
   6   3   8      672.04      643.21     81.84 o 
   7   3   8      470.49      381.91    102.36 o 
   8   3   8      102.78       49.78     31.23 o 
   9   3   8       92.55      106.88     58.01 o 
  10   3   8        0.99       18.41     34.65 o 
  -8   4   8     1258.52     1362.72    123.18 o 
  -7   4   8     1123.29     1211.05    106.28 o 
  -6   4   8      610.70      562.83     97.29 o 
  -5   4   8       94.89      103.45     37.71 o 
  -4   4   8     1798.67     1644.71     45.01 o 
  -3   4   8      248.34      298.27     42.96 o 
  -2   4   8      196.98      211.08     29.86 o 
  -1   4   8        2.15       -7.19     57.02 o 
   0   4   8      110.25      130.81     32.51 o 
   1   4   8       74.88      122.15     34.46 o 
   2   4   8     3291.01     3228.69     70.94 o 
   3   4   8      921.76      818.07     59.10 o 
   4   4   8      198.32      196.96     40.36 o 
   5   4   8      462.22      496.82     45.94 o 
   6   4   8     2173.04     2180.10     92.42 o 
   7   4   8      856.69      831.77     47.63 o 
   8   4   8      459.58      384.33     63.66 o 
   9   4   8       25.06       40.13     31.32 o 
  10   4   8      735.65      706.10     61.75 o 
  -8   5   8       59.06      207.52    159.98 o 
  -7   5   8       37.58      -47.30     73.68 o 
  -6   5   8      929.21      813.25    127.66 o 
  -5   5   8     1233.86     1260.61     61.08 o 
  -4   5   8     1623.40     1649.16     47.37 o 
  -3   5   8      154.45      133.32     35.99 o 
  -2   5   8      351.61      384.79     35.57 o 
  -1   5   8     2352.84     2272.23     69.27 o 
   0   5   8     7027.35     6693.84    131.12 o 
   1   5   8     6950.89     7077.85    185.75 o 
   2   5   8      106.50      138.24     46.52 o 
   3   5   8      770.13      738.28     48.61 o 
   4   5   8      344.96      372.58     44.62 o 
   5   5   8      976.06      934.83     82.48 o 
   6   5   8       10.32       72.17     50.57 o 
   7   5   8        3.00       28.03     75.57 o 
   8   5   8       13.30      -50.06     58.97 o 
   9   5   8        2.24       23.89     58.01 o 
  10   5   8       32.65      -32.58     32.58 o 
  -8   6   8       24.32      -95.23     95.23 o 
  -7   6   8      335.02      435.80    153.04 o 
  -6   6   8      726.79      685.96     39.40 o 
  -5   6   8     1377.54     1374.31     36.74 o 
  -4   6   8      345.94      309.94     60.17 o 
  -3   6   8       47.74       97.78     32.75 o 
  -2   6   8       10.76       12.51     31.17 o 
  -1   6   8       64.84       81.84     51.89 o 
   0   6   8     1576.29     1679.92    154.43 o 
   1   6   8      183.81      179.92     40.65 o 
   2   6   8     3367.88     3361.65    138.72 o 
   3   6   8      515.69      543.64     61.70 o 
   4   6   8     3914.78     3877.67     88.51 o 
   5   6   8     1727.65     1812.74    139.80 o 
   6   6   8        1.05      -38.03     50.76 o 
   7   6   8      651.66      725.80    132.78 o 
   8   6   8     2215.77     2291.01     70.16 o 
   9   6   8      823.13     1072.24    115.39 o 
  10   6   8      219.00      200.85    115.75 o 
  -7   7   8      385.18      351.08     85.46 o 
  -6   7   8      657.39      687.59    102.55 o 
  -5   7   8     1354.25     1402.68     57.26 o 
  -4   7   8       91.03      100.53     41.99 o 
  -3   7   8     2470.50     2392.17     59.17 o 
  -2   7   8     4140.66     4166.43     94.72 o 
  -1   7   8     3585.22     3467.27    113.07 o 
   0   7   8     1096.79     1101.60     80.72 o 
   1   7   8      745.48     1052.74     82.72 o 
   2   7   8     1207.98     1293.67    130.61 o 
   3   7   8     4324.87     4555.33     99.85 o 
   4   7   8      342.41      342.55     63.43 o 
   5   7   8      135.30      119.97     57.98 o 
   6   7   8      534.54      550.41     50.82 o 
   7   7   8      296.84      310.04     46.06 o 
   8   7   8       84.35       49.43     48.20 o 
   9   7   8       53.77      -20.64     82.96 o 
  10   7   8       54.74       94.13     88.73 o 
  -7   8   8      771.98      768.80     97.04 o 
  -6   8   8      180.64      150.62     24.11 o 
  -5   8   8       87.24       95.95     25.25 o 
  -4   8   8       51.11       71.43     29.27 o 
  -3   8   8      421.66      435.61     35.36 o 
  -2   8   8       13.88      -27.70     33.14 o 
  -1   8   8      220.28      262.20     64.79 o 
   0   8   8      567.80      442.30     71.05 o 
   1   8   8       94.77      217.44    120.45 o 
   2   8   8     2075.53     1955.96    107.69 o 
   3   8   8     1028.70     1140.98    161.88 o 
   4   8   8      147.87      176.73     72.90 o 
   5   8   8     1780.05     1842.70    106.13 o 
   6   8   8     2296.28     2504.34    113.12 o 
   7   8   8      832.26      918.46     83.60 o 
   8   8   8      286.41      217.29     82.63 o 
   9   8   8      140.40      218.30     94.62 o 
  10   8   8      708.40      691.82    140.60 o 
  -6   9   8       30.58        0.13     41.42 o 
  -5   9   8     1212.80     1204.89     45.31 o 
  -4   9   8      522.06      571.64     67.93 o 
  -3   9   8     1001.74     1066.18     57.26 o 
  -2   9   8       65.41       63.64     34.30 o 
  -1   9   8       42.64      -31.81     62.10 o 
   0   9   8     1876.51     1739.21    104.13 o 
   1   9   8     2701.60     2577.49    119.37 o 
   2   9   8      823.91      818.64    154.89 o 
   3   9   8       61.67       -2.49     68.16 o 
   4   9   8      495.06      572.28    150.01 o 
   5   9   8      690.36      584.74     84.68 o 
   6   9   8     1430.02     1349.97     98.60 o 
   7   9   8       96.50       10.15     46.92 o 
   8   9   8      261.19      391.73    135.89 o 
   9   9   8      251.31      286.96     99.50 o 
  10   9   8       25.09       12.74     58.35 o 
  -6  10   8      213.46      136.84     30.23 o 
  -5  10   8      300.42      268.53     32.21 o 
  -4  10   8      376.54      421.26    119.85 o 
  -3  10   8       16.65        6.90     28.15 o 
  -2  10   8      229.98      172.26     33.40 o 
  -1  10   8      246.59      257.03     34.66 o 
   0  10   8       13.91      177.52    132.66 o 
   1  10   8      535.73      455.98     87.51 o 
   2  10   8      150.50      154.31     76.86 o 
   3  10   8      832.45      797.19    167.11 o 
   4  10   8     1120.71     1030.95    100.27 o 
   5  10   8     3122.27     3202.92    138.62 o 
   6  10   8     1254.58     1192.05    170.29 o 
   7  10   8      137.10      177.46     72.19 o 
   8  10   8     1662.98     1713.16    102.32 o 
   9  10   8      888.75      987.36     71.46 o 
  10  10   8      868.47     1072.85     84.27 o 
  -5  11   8      359.41      261.89     46.13 o 
  -4  11   8       73.76       45.57     30.81 o 
  -3  11   8      369.42      321.39     41.95 o 
  -2  11   8     1322.43     1284.50     44.63 o 
  -1  11   8     2817.44     2871.89     59.79 o 
   0  11   8     2479.82     2506.63    186.87 o 
   1  11   8       50.22      -53.01     80.35 o 
   2  11   8     1529.53     1423.85    110.53 o 
   3  11   8      968.90     1024.45    106.08 o 
   4  11   8      117.37      207.37     82.87 o 
   5  11   8      200.82       87.61     79.30 o 
   6  11   8      291.45      208.30     81.21 o 
   7  11   8       12.30      -13.62     48.14 o 
   8  11   8      178.54      225.72     57.57 o 
   9  11   8       35.31      -57.08     57.08 o 
  -4  12   8        9.38      -32.52     32.52 o 
  -3  12   8      105.96       55.55     53.90 o 
  -2  12   8       56.48       63.33     32.90 o 
  -1  12   8        4.19      -12.48     37.11 o 
   0  12   8       16.44       28.86    111.55 o 
   1  12   8      269.47      307.09     63.78 o 
   2  12   8      503.88      694.57    179.50 o 
   3  12   8     1647.63     1577.96    122.94 o 
   4  12   8      375.51      285.94     91.23 o 
   5  12   8      472.51      503.82     96.99 o 
   6  12   8      209.78      383.81    156.51 o 
   7  12   8     1854.11     1686.58    158.07 o 
   8  12   8      617.74      781.75    208.32 o 
   9  12   8       47.79       40.58     48.86 o 
  -4  13   8      307.45      280.46     47.82 o 
  -3  13   8     1221.79     1577.82     93.02 o 
  -2  13   8     1093.60     1075.36     57.36 o 
  -1  13   8       96.41       38.89     29.99 o 
   0  13   8      450.01      449.40     61.39 o 
   1  13   8     1379.04     1410.86     88.00 o 
   2  13   8      446.09      720.36     95.88 o 
   3  13   8      268.10      266.91     69.57 o 
   4  13   8      197.92      334.82     69.26 o 
   5  13   8      530.27      643.23     74.76 o 
   6  13   8      889.72      903.09    140.28 o 
   7  13   8        7.74        7.73     49.38 o 
   8  13   8       27.22      -17.06     51.27 o 
  -3  14   8       17.52      -34.76     68.46 o 
  -2  14   8       27.88       23.95    129.29 o 
  -1  14   8       12.37       -4.99     65.36 o 
   0  14   8       52.82       41.77     28.28 o 
   1  14   8       47.39      -68.38     68.38 o 
   2  14   8       27.38        0.93     63.67 o 
   3  14   8       14.61       -2.56     79.54 o 
   4  14   8      294.25      260.43    185.14 o 
   5  14   8      737.58      717.48    140.07 o 
   6  14   8      194.84      233.96     50.29 o 
   7  14   8       13.22      -25.90     48.57 o 
   8  14   8      592.10      667.25     63.72 o 
  -1  15   8      533.71      422.04    132.15 o 
   0  15   8     1050.64     1072.80     97.04 o 
   1  15   8       33.49      127.66     76.21 o 
   2  15   8      285.93      451.63     83.69 o 
   3  15   8      483.83      412.30    258.26 o 
   4  15   8     1067.38     1089.54     97.27 o 
   5  15   8       50.71      136.23     45.35 o 
   6  15   8       17.20       70.29     43.66 o 
   7  15   8       29.96       22.25     69.32 o 
   0  16   8        3.70     -100.30    100.30 o 
   1  16   8       32.95      -33.72    151.99 o 
   2  16   8       55.59      115.68    101.14 o 
   3  16   8      111.80      188.25    138.01 o 
   4  16   8      258.97      241.43     85.84 o 
   5  16   8       11.71      -61.77    156.82 o 
  -5 -14   9      681.16     1005.57     81.86 o 
  -4 -14   9      325.84      399.14    100.14 o 
  -3 -14   9       36.56      119.95     95.09 o 
  -2 -14   9      514.69      611.26     87.76 o 
  -1 -14   9      604.53      590.93    115.87 o 
   0 -14   9      568.50      667.54    117.05 o 
   1 -14   9      145.87      106.25    100.04 o 
  -6 -13   9       67.46        8.11    133.83 o 
  -5 -13   9       12.66      -10.88     53.78 o 
  -4 -13   9       58.55       75.74     76.23 o 
  -3 -13   9        0.11       43.44     77.79 o 
  -2 -13   9      148.82       82.18     66.62 o 
  -1 -13   9      348.18      346.84    105.30 o 
   0 -13   9       60.00      136.66    108.96 o 
   1 -13   9        2.74       52.07     88.56 o 
   2 -13   9      263.94      182.31     89.98 o 
  -7 -12   9      644.35      674.39    120.23 o 
  -6 -12   9      243.45      205.60     36.44 o 
  -5 -12   9        1.44       -6.35     53.00 o 
  -4 -12   9      357.80      372.91     33.42 o 
  -3 -12   9      488.15      482.68     82.27 o 
  -2 -12   9     1322.35     1427.42     85.88 o 
  -1 -12   9      452.66      424.30     73.33 o 
   0 -12   9      306.82      477.86     91.37 o 
   1 -12   9      676.45      671.30     99.44 o 
   2 -12   9      596.91      555.92    111.97 o 
   3 -12   9      108.75      106.62     86.92 o 
   4 -12   9       71.61       29.05     88.55 o 
  -8 -11   9      609.23      253.94    104.76 o 
  -7 -11   9       59.62       91.14     51.49 o 
  -6 -11   9        2.91       24.08     53.62 o 
  -5 -11   9        4.70       58.50     32.00 o 
  -4 -11   9       24.87       54.01     52.59 o 
  -3 -11   9       52.04       46.34     23.53 o 
  -2 -11   9        4.20      -12.33     23.84 o 
  -1 -11   9       63.84       35.01     64.96 o 
   0 -11   9       10.94      134.62     78.47 o 
   1 -11   9      658.67      615.37     94.87 o 
   2 -11   9      216.23      297.56     90.79 o 
   3 -11   9        5.92       59.39    124.60 o 
   4 -11   9      425.91      577.06     80.77 o 
   5 -11   9      417.99      369.73     76.46 o 
  -8 -10   9       21.01       44.99     57.68 o 
  -7 -10   9       31.36       -7.56     39.46 o 
  -6 -10   9      760.39      850.04     68.03 o 
  -5 -10   9     1419.42     1382.80    122.39 o 
  -4 -10   9     1951.87     2006.81     77.99 o 
  -3 -10   9       39.56       25.45     24.31 o 
  -2 -10   9      733.68      722.42     59.48 o 
  -1 -10   9     2798.49     2708.20     72.24 o 
   0 -10   9      734.68      631.73     42.21 o 
   1 -10   9       75.92      100.57     13.47 o 
   2 -10   9       72.02       66.44     52.30 o 
   3 -10   9       71.72       18.67     30.83 o 
   4 -10   9       54.49       19.94     35.21 o 
   5 -10   9       56.42       56.19     75.29 o 
  -8  -9   9        1.58       26.06     58.54 o 
  -7  -9   9      228.69      107.69     40.82 o 
  -6  -9   9      488.62      605.54     36.16 o 
  -5  -9   9      137.36      130.26     35.99 o 
  -4  -9   9      281.61      308.28     38.96 o 
  -3  -9   9        5.13       -8.69     36.39 o 
  -2  -9   9      344.47      307.78     33.85 o 
  -1  -9   9      164.22      153.44     39.52 o 
   0  -9   9       54.74       77.27     27.48 o 
   1  -9   9        1.94       34.70     52.17 o 
   2  -9   9      170.90      121.93     93.36 o 
   3  -9   9     1934.03     1898.89    211.51 o 
   4  -9   9      639.36      691.33     38.18 o 
   5  -9   9      178.13      199.25     53.41 o 
   6  -9   9       56.07      -35.36     35.36 o 
  -9  -8   9        1.13      -92.89     92.89 o 
  -8  -8   9      161.34      176.83     81.21 o 
  -7  -8   9     1491.61     1537.38    102.22 o 
  -6  -8   9     1967.39     2144.78     57.91 o 
  -5  -8   9      173.84      197.82     34.75 o 
  -4  -8   9      300.41      368.08     31.70 o 
  -3  -8   9    11551.14    11268.25    161.96 o 
  -2  -8   9     5165.71     5138.57     72.26 o 
  -1  -8   9     1129.96     1092.96     69.88 o 
   0  -8   9       93.07      117.04     51.95 o 
   1  -8   9      941.53      914.35    107.45 o 
   2  -8   9      820.88      933.75     66.79 o 
   3  -8   9      781.19      801.70     39.55 o 
   4  -8   9      320.32      330.55     53.02 o 
   5  -8   9      138.37      156.24     39.06 o 
   6  -8   9       25.90       82.12     40.57 o 
   7  -8   9       63.63       55.43     39.98 o 
  -9  -7   9      384.00      240.11    100.85 o 
  -8  -7   9      557.76      744.52    100.46 o 
  -7  -7   9      661.39      623.11     29.39 o 
  -6  -7   9      131.99      139.84     38.39 o 
  -5  -7   9       85.84       68.85     29.48 o 
  -4  -7   9      205.06      221.57     29.24 o 
  -3  -7   9       45.13      106.52     38.74 o 
  -2  -7   9        1.91      -12.93     38.07 o 
  -1  -7   9      141.01      117.91     29.38 o 
   0  -7   9      122.20       76.81     56.55 o 
   1  -7   9      925.02      775.18     61.97 o 
   2  -7   9      480.80      647.43    101.17 o 
   3  -7   9      804.90      809.16    100.02 o 
   4  -7   9      255.91      206.09     36.48 o 
   5  -7   9     1347.54     1473.12    111.15 o 
   6  -7   9     1779.44     1612.62     64.51 o 
   7  -7   9      466.38      468.50    111.36 o 
  -9  -6   9      274.56      324.49    104.32 o 
  -8  -6   9      169.40      286.19    151.28 o 
  -7  -6   9      253.55      226.02     44.61 o 
  -6  -6   9      162.49      148.20     65.27 o 
  -5  -6   9     2726.62     2764.16     60.95 o 
  -4  -6   9      379.42      407.28     30.57 o 
  -3  -6   9      190.84      247.57     42.57 o 
  -2  -6   9       95.53       58.43     26.04 o 
  -1  -6   9      710.43      789.01    145.37 o 
   0  -6   9      156.51      182.92     57.24 o 
   1  -6   9      497.90      557.54     55.48 o 
   2  -6   9       68.11       30.14     46.66 o 
   3  -6   9     1004.91      919.08     64.02 o 
   4  -6   9     1304.99     1366.40    184.82 o 
   5  -6   9      147.87       93.17     50.19 o 
   6  -6   9       77.49       31.45     36.74 o 
   7  -6   9       57.98      106.28     64.20 o 
   8  -6   9       22.98       99.45     42.13 o 
  -9  -5   9      609.31      551.46    115.56 o 
  -8  -5   9      101.87      101.78     85.51 o 
  -7  -5   9      527.45      366.52     22.07 o 
  -6  -5   9     1196.77     1211.55     37.03 o 
  -5  -5   9       17.35       16.50     27.26 o 
  -4  -5   9      194.39      180.09     26.79 o 
  -3  -5   9      594.35      548.44     31.35 o 
  -2  -5   9       20.12       14.84     30.33 o 
  -1  -5   9      801.35      940.89     64.39 o 
   0  -5   9      665.41      654.61     51.44 o 
   1  -5   9       21.82       75.41     44.17 o 
   2  -5   9      744.10      745.17     70.43 o 
   3  -5   9     3962.47     3955.89    119.88 o 
   4  -5   9     1437.35     1388.40     65.90 o 
   5  -5   9      172.74      220.75     41.52 o 
   6  -5   9        9.17      -22.22     34.97 o 
   7  -5   9      539.26      491.27     60.43 o 
   8  -5   9     1478.30     1589.13     66.28 o 
  -9  -4   9       11.95       10.60     95.97 o 
  -8  -4   9      180.21      248.42     93.38 o 
  -7  -4   9      326.41      357.22     32.29 o 
  -6  -4   9      886.10      889.81     43.67 o 
  -5  -4   9     1313.08     1342.46     39.03 o 
  -4  -4   9       58.34       40.00     23.68 o 
  -3  -4   9     1366.66     1333.14     36.88 o 
  -2  -4   9     5800.61     5791.16     74.82 o 
  -1  -4   9     5421.10     5288.77    111.50 o 
   0  -4   9     2174.95     2058.21     75.16 o 
   1  -4   9      300.36      328.38     68.26 o 
   2  -4   9     2604.74     2610.34     76.99 o 
   3  -4   9     2718.12     3030.78     98.09 o 
   4  -4   9       53.40       78.98     56.57 o 
   5  -4   9     1086.83     1160.38     60.02 o 
   6  -4   9       13.45      156.24     65.00 o 
   7  -4   9      150.50      241.49     45.28 o 
   8  -4   9      122.24       81.27     44.35 o 
   9  -4   9       41.04      -34.65     72.85 o 
  -9  -3   9      116.70      120.01    104.03 o 
  -8  -3   9     1062.36     1107.66    117.51 o 
  -7  -3   9      894.39      842.13    183.36 o 
  -6  -3   9      300.53      317.67     26.49 o 
  -5  -3   9      676.62      611.58     45.80 o 
  -4  -3   9      410.00      397.23     25.51 o 
  -3  -3   9      210.04      181.35     30.26 o 
  -2  -3   9      263.16      302.15     47.57 o 
  -1  -3   9      145.54      179.63     35.70 o 
   0  -3   9     1778.59     1789.19     68.46 o 
   1  -3   9     2965.90     3054.30     75.83 o 
   2  -3   9     1873.52     1725.06     67.65 o 
   3  -3   9     1537.82     1489.04     63.60 o 
   4  -3   9     1032.21     1000.62     80.21 o 
   5  -3   9      189.10      198.68     56.12 o 
   6  -3   9     3085.48     3157.88     85.45 o 
   7  -3   9     1945.54     1933.74     57.59 o 
   8  -3   9      233.06      271.03     39.77 o 
   9  -3   9      146.28       66.13     42.82 o 
  -9  -2   9      429.90      371.45    202.29 o 
  -8  -2   9      735.88     1049.27    117.07 o 
  -7  -2   9      245.18      315.60    152.94 o 
  -6  -2   9       56.73       73.24     19.63 o 
  -5  -2   9     3174.54     3157.30     56.53 o 
  -4  -2   9     6032.52     6139.33     88.57 o 
  -3  -2   9     6644.94     6855.96     80.13 o 
  -2  -2   9      682.51      734.51     45.18 o 
  -1  -2   9      633.75      630.59     48.47 o 
   0  -2   9     5150.60     5120.64     89.06 o 
   1  -2   9     3598.72     3478.30     75.96 o 
   2  -2   9     1886.08     1904.51     63.36 o 
   3  -2   9      319.78      295.86     46.16 o 
   4  -2   9      476.87      490.98     50.25 o 
   5  -2   9       14.49       40.28     65.13 o 
   6  -2   9      178.32      137.77     42.13 o 
   7  -2   9      154.70       84.61     34.89 o 
   8  -2   9       88.94       36.27     57.68 o 
   9  -2   9        6.27       29.69     35.25 o 
  -9  -1   9     1004.30      777.50    221.20 o 
  -8  -1   9      310.03      222.47    166.82 o 
  -7  -1   9       15.27     -141.26    141.26 o 
  -6  -1   9      624.60      603.81     32.86 o 
  -5  -1   9       86.46       73.72     23.39 o 
  -4  -1   9       17.40      -19.70     19.70 o 
  -3  -1   9      743.76      831.21     41.50 o 
  -2  -1   9       98.13      129.87     36.64 o 
  -1  -1   9     2182.85     2097.78     63.01 o 
   0  -1   9      886.46      823.89     94.84 o 
   1  -1   9      303.06      204.97     38.10 o 
   2  -1   9      664.01      701.75     47.53 o 
   3  -1   9     1100.20     1082.95     56.01 o 
   4  -1   9     5916.42     6070.93    213.26 o 
   5  -1   9      450.06      449.70     48.63 o 
   6  -1   9      278.18      339.66     44.76 o 
   7  -1   9      281.76      208.60     42.12 o 
   8  -1   9     1180.05     1141.21     73.52 o 
   9  -1   9     1710.10     1738.85    117.23 o 
  10  -1   9      263.24      120.52     77.55 o 
  -9   0   9      247.16      112.09    188.17 o 
  -8   0   9        4.61      -59.56    152.94 o 
  -7   0   9      483.64      599.54    164.67 o 
  -6   0   9     2601.00     2512.48    194.03 o 
  -5   0   9     4019.74     4104.59     45.51 o 
  -4   0   9      840.90      809.04     26.94 o 
  -3   0   9      301.96      290.28     35.58 o 
  -2   0   9     2438.99     2401.41     78.03 o 
  -1   0   9     7688.78     7351.17    105.31 o 
   0   0   9      182.00      184.53     40.31 o 
   1   0   9       26.20       68.36     42.55 o 
   2   0   9     3644.68     3741.69     94.20 o 
   3   0   9     3035.70     2952.38     74.11 o 
   4   0   9     2234.45     2218.89     68.96 o 
   5   0   9       98.88       95.93     51.54 o 
   6   0   9       37.33        7.48     38.44 o 
   7   0   9      124.66       96.93     34.79 o 
   8   0   9       12.50      -40.49     57.77 o 
   9   0   9       38.11      -14.94     41.30 o 
  10   0   9        1.26       16.09     84.64 o 
  -9   1   9        2.22      227.06    195.16 o 
  -8   1   9      128.03       28.44    157.09 o 
  -7   1   9      125.64      223.06    152.06 o 
  -6   1   9      374.63      229.53     59.85 o 
  -5   1   9      570.44      548.64     35.11 o 
  -4   1   9      103.79       77.04     24.21 o 
  -3   1   9     1273.37     1332.66     46.68 o 
  -2   1   9      277.24      227.73     36.38 o 
  -1   1   9     1954.69     1952.88     60.87 o 
   0   1   9      357.28      374.37     44.73 o 
   1   1   9     5653.46     5713.61    111.35 o 
   2   1   9     7513.33     7598.30    120.31 o 
   3   1   9      979.54      932.27    121.86 o 
   4   1   9      230.33      240.72     45.52 o 
   5   1   9      953.53     1024.46    117.64 o 
   6   1   9     5099.03     5196.07    119.77 o 
   7   1   9     1944.60     1989.32     77.03 o 
   8   1   9      672.66      680.56     73.66 o 
   9   1   9      158.14      157.81     44.95 o 
  10   1   9      709.92      703.75     42.29 o 
  -9   2   9      204.93      242.02    197.84 o 
  -8   2   9     1024.12     1122.66    213.77 o 
  -7   2   9      453.36      528.54    163.15 o 
  -6   2   9      165.07      158.29     31.41 o 
  -5   2   9       99.55      132.92     75.32 o 
  -4   2   9     4175.54     4219.83     72.86 o 
  -3   2   9     2761.19     2719.34     65.82 o 
  -2   2   9      594.54      628.17     97.85 o 
  -1   2   9      293.86      321.54     80.79 o 
   0   2   9     3206.96     3198.21    163.32 o 
   1   2   9     6874.25     6783.53    107.08 o 
   2   2   9     2193.82     2100.53     75.23 o 
   3   2   9     2483.84     2404.87     81.47 o 
   4   2   9      382.73      378.06     55.50 o 
   5   2   9     1122.05     1138.16     56.52 o 
   6   2   9      798.20      749.82     63.53 o 
   7   2   9       93.19      118.70     38.99 o 
   8   2   9       63.11       73.09     52.07 o 
   9   2   9      100.51      141.68     44.06 o 
  10   2   9      402.96      334.96     39.40 o 
  -8   3   9      409.42      380.64    106.28 o 
  -7   3   9      120.20      167.40    147.42 o 
  -6   3   9      414.22      365.62     22.13 o 
  -5   3   9     8817.67     8929.77    220.66 o 
  -4   3   9       10.34       55.40     29.34 o 
  -3   3   9       10.90       59.74     31.43 o 
  -2   3   9        8.63      -33.14     34.25 o 
  -1   3   9       83.52       77.87     30.77 o 
   0   3   9     3373.30     3423.11     91.84 o 
   1   3   9      430.89      479.12     53.68 o 
   2   3   9      238.47      320.96     41.72 o 
   3   3   9      494.60      550.73     46.98 o 
   4   3   9     4234.42     4283.55     91.47 o 
   5   3   9     1807.41     1872.83     65.19 o 
   6   3   9     1514.89     1588.72     61.68 o 
   7   3   9      174.79       97.02     58.32 o 
   8   3   9      725.25      768.85     86.22 o 
   9   3   9     1188.03     1189.95     48.60 o 
  10   3   9      230.28      189.74     35.95 o 
  -8   4   9        0.81      105.15     93.62 o 
  -7   4   9      453.76      422.12     91.81 o 
  -6   4   9     1639.40     1561.96     37.19 o 
  -5   4   9     2273.19     2328.56     41.52 o 
  -4   4   9     2050.30     2048.35     52.28 o 
  -3   4   9      650.30      662.67     35.45 o 
  -2   4   9     3117.15     3008.94     62.79 o 
  -1   4   9     8507.93     8578.44    145.05 o 
   0   4   9     2538.78     2527.49     76.42 o 
   1   4   9     1098.83     1040.94     75.13 o 
   2   4   9      818.40      833.44    156.55 o 
   3   4   9      898.45      952.67     75.25 o 
   4   4   9      217.11      200.87     45.00 o 
   5   4   9        6.05      -18.98     71.39 o 
   6   4   9       20.38       29.86     47.53 o 
   7   4   9       89.46      139.75     49.32 o 
   8   4   9      392.33      370.26     67.97 o 
   9   4   9       49.35       54.44     51.39 o 
  10   4   9      108.91        0.21     38.34 o 
  -8   5   9      318.50      276.46    101.49 o 
  -7   5   9      412.24      333.34     90.69 o 
  -6   5   9      201.08      160.95     19.95 o 
  -5   5   9     1462.23     1413.39     45.12 o 
  -4   5   9       21.24       -6.95     29.06 o 
  -3   5   9        3.64       10.21     83.31 o 
  -2   5   9      337.78      402.64    121.69 o 
  -1   5   9      688.62      538.08     42.93 o 
   0   5   9     1138.78     1159.46     53.17 o 
   1   5   9       28.16       36.42     38.14 o 
   2   5   9      348.83      447.79     47.26 o 
   3   5   9     3015.55     3017.95     80.78 o 
   4   5   9     3216.77     3364.72     98.53 o 
   5   5   9      299.41      329.00     60.59 o 
   6   5   9      140.27      167.38     46.05 o 
   7   5   9     2115.66     2072.61    111.08 o 
   8   5   9     1780.24     1852.19     90.27 o 
   9   5   9      464.52      558.71     42.80 o 
  10   5   9       73.31       81.22     35.77 o 
  -8   6   9      426.21      331.97    103.78 o 
  -7   6   9      589.49      845.46     99.43 o 
  -6   6   9      227.05      232.56     83.15 o 
  -5   6   9       20.40      -21.05     21.05 o 
  -4   6   9     1355.97     1376.51     36.16 o 
  -3   6   9     4600.40     4538.00     96.40 o 
  -2   6   9     1841.23     1934.31     73.51 o 
  -1   6   9       65.97       84.44     38.87 o 
   0   6   9     2173.58     2218.24     82.67 o 
   1   6   9     1392.52     1538.07     82.80 o 
   2   6   9     2380.66     2394.43     75.64 o 
   3   6   9       18.95      -19.09     43.34 o 
   4   6   9      216.95      236.57     58.75 o 
   5   6   9      321.00      298.11     50.28 o 
   6   6   9      492.94      564.83     52.85 o 
   7   6   9       32.89       57.15     52.74 o 
   8   6   9        6.96       91.35     43.52 o 
   9   6   9        7.50        0.58     35.31 o 
  10   6   9       16.26        2.63     48.76 o 
  -7   7   9       80.23      -11.78    130.41 o 
  -6   7   9       19.75       60.98     45.50 o 
  -5   7   9        8.50       81.84     44.75 o 
  -4   7   9       38.51       45.20     32.23 o 
  -3   7   9       13.34      -11.47     33.86 o 
  -2   7   9      359.43      365.01     40.82 o 
  -1   7   9      327.96      313.74     63.57 o 
   0   7   9      494.76      448.65     73.83 o 
   1   7   9      268.61      271.32     49.21 o 
   2   7   9      325.88      230.88    122.13 o 
   3   7   9      866.23      854.09     61.32 o 
   4   7   9     4588.08     4643.69    106.57 o 
   5   7   9     5557.81     5765.73    142.71 o 
   6   7   9     1242.36     1340.08    155.31 o 
   7   7   9       23.53      -21.48     53.93 o 
   8   7   9      660.20      694.41     54.84 o 
   9   7   9     1079.43     1265.65    254.38 o 
  10   7   9     1202.02     1318.72     95.11 o 
  -7   8   9        2.65      126.16     82.19 o 
  -6   8   9      142.39       95.97     29.11 o 
  -5   8   9     1685.91     1765.25     70.93 o 
  -4   8   9     1919.01     1877.11     52.64 o 
  -3   8   9      170.78      218.83     73.78 o 
  -2   8   9      681.28      752.21     70.75 o 
  -1   8   9     5235.45     5212.58    153.57 o 
   0   8   9     3295.75     3514.13    129.34 o 
   1   8   9       27.76      -10.70    115.61 o 
   2   8   9      683.50      814.34     88.64 o 
   3   8   9      205.81      181.45     52.20 o 
   4   8   9      186.83      282.04     54.28 o 
   5   8   9      518.85      481.69     60.13 o 
   6   8   9      509.30      780.76    138.82 o 
   7   8   9      247.47      296.25    133.00 o 
   8   8   9       23.02       88.97     69.83 o 
   9   8   9       82.64      146.96     60.27 o 
  10   8   9      257.29      191.28     59.37 o 
  -6   9   9      336.18      282.48     63.31 o 
  -5   9   9      250.38      289.13     83.02 o 
  -4   9   9       31.58       50.13     32.04 o 
  -3   9   9      138.75      195.12     57.84 o 
  -2   9   9      896.63      825.66     65.45 o 
  -1   9   9      220.43      221.74     71.39 o 
   0   9   9      546.39      709.33     86.05 o 
   1   9   9      381.49      288.09     80.87 o 
   2   9   9       84.71      177.27     77.69 o 
   3   9   9     3453.91     3636.43    149.57 o 
   4   9   9     3665.56     3720.23    151.08 o 
   5   9   9     1292.80     1278.53    103.78 o 
   6   9   9       54.05       76.42     72.46 o 
   7   9   9     1696.39     1868.84    112.38 o 
   8   9   9     1917.80     2113.78     85.69 o 
   9   9   9      610.88      811.18     69.79 o 
  10   9   9        0.08      -58.78     58.78 o 
  -6  10   9      359.84      257.21    131.20 o 
  -5  10   9        9.99      -11.78     41.63 o 
  -4  10   9      606.36      581.91     37.51 o 
  -3  10   9     1560.50     1681.17     65.88 o 
  -2  10   9      785.60      915.59     51.27 o 
  -1  10   9      584.23      509.71     81.90 o 
   0  10   9       94.80       16.86     69.87 o 
   1  10   9      559.26      407.41    150.20 o 
   2  10   9     2030.96     2120.92    125.48 o 
   3  10   9      941.57      847.71    101.05 o 
   4  10   9      225.80      254.57     85.70 o 
   5  10   9      112.20       92.79     78.86 o 
   6  10   9      140.46      141.26     79.11 o 
   7  10   9       14.18      158.07     76.57 o 
   8  10   9       40.49       88.93     55.30 o 
   9  10   9       43.98      142.89     59.04 o 
  10  10   9       35.43       94.35     73.44 o 
  -5  11   9       17.30       32.14     35.29 o 
  -4  11   9       54.59      -27.34     51.14 o 
  -3  11   9       10.64       50.87     40.21 o 
  -2  11   9        5.21       14.96     51.37 o 
  -1  11   9      111.34       93.12     42.06 o 
   0  11   9      187.33      333.47     75.98 o 
   1  11   9     1174.04     1255.32    110.77 o 
   2  11   9     1028.47     1032.85    183.14 o 
   3  11   9       46.56       21.99     77.74 o 
   4  11   9     1172.30     1201.57    115.36 o 
   5  11   9      405.74      465.36     93.82 o 
   6  11   9     1336.14     1299.15    113.56 o 
   7  11   9      479.19      471.96    161.73 o 
   8  11   9        3.58      103.15     84.19 o 
   9  11   9      238.30      218.84    170.60 o 
  -4  12   9     1183.58     1345.10     66.73 o 
  -3  12   9      605.95      636.26     79.28 o 
  -2  12   9       36.66       62.70     32.60 o 
  -1  12   9      870.98      937.13     84.60 o 
   0  12   9     3192.67     3020.79    105.36 o 
   1  12   9      544.23      703.72    147.86 o 
   2  12   9        4.02      -57.95     87.85 o 
   3  12   9      733.59      397.10    170.58 o 
   4  12   9      743.64      829.68    110.53 o 
   5  12   9       63.47       25.07    148.64 o 
   6  12   9       10.47       71.19     85.17 o 
   7  12   9      117.27      153.67    144.49 o 
   8  12   9       15.34      -19.18     69.06 o 
   9  12   9       19.26       -9.85     70.00 o 
  -3  13   9       41.86       14.97     55.61 o 
  -2  13   9        0.55       -2.98     32.09 o 
  -1  13   9       22.34       31.86     32.26 o 
   0  13   9      107.63       33.54     52.04 o 
   1  13   9       14.68       21.09     77.14 o 
   2  13   9      349.49      292.57    102.00 o 
   3  13   9      529.49      499.01     79.87 o 
   4  13   9      710.42      623.78    478.75 o 
   5  13   9      329.60      226.87     99.14 o 
   6  13   9        1.20       24.33     88.54 o 
   7  13   9      515.01      329.65    155.42 o 
   8  13   9      990.11     1207.83     95.43 o 
  -2  14   9     1347.90     1517.10    239.79 o 
  -1  14   9      750.06      753.16    139.06 o 
   0  14   9       10.92       11.72     51.09 o 
   1  14   9      278.84      319.43     75.75 o 
   2  14   9      784.00      854.42     88.31 o 
   3  14   9      552.66      647.36    296.84 o 
   4  14   9      290.12      398.83    201.26 o 
   5  14   9        0.24       56.54     68.65 o 
   6  14   9      184.45      130.94     50.09 o 
   7  14   9       13.29       33.20     56.80 o 
  -1  15   9        2.96     -109.40    109.40 o 
   0  15   9       37.98      -71.93     91.16 o 
   1  15   9      457.65      433.72     84.81 o 
   2  15   9      138.30       75.50     93.26 o 
   3  15   9      140.07       85.83     76.87 o 
   4  15   9        0.12       24.88     90.50 o 
   5  15   9      189.30      167.53     78.48 o 
   6  15   9      956.18      882.99    101.21 o 
   1  16   9     1171.25     1262.84    516.40 o 
   2  16   9      390.73      504.97     98.21 o 
   3  16   9       38.57       29.74     80.15 o 
   4  16   9      156.15      115.32    104.21 o 
   5  16   9       49.19       50.30     74.45 o 
  -4 -14  10       74.71      -25.26    179.76 o 
  -3 -14  10       16.37       -8.10    138.01 o 
  -2 -14  10      415.35      485.47    153.46 o 
  -1 -14  10       14.78      110.51     96.22 o 
   0 -14  10        9.39      -56.96     80.59 o 
  -5 -13  10      725.94      852.28     95.61 o 
  -4 -13  10     1234.15     1482.25    443.57 o 
  -3 -13  10      208.43      148.29     98.56 o 
  -2 -13  10       17.96      -53.07     81.18 o 
  -1 -13  10      200.20      342.36     80.43 o 
   0 -13  10      561.77      496.22    112.33 o 
   1 -13  10      586.49      697.91    124.99 o 
   2 -13  10        2.17       31.26    135.39 o 
  -6 -12  10       51.53       59.48     37.23 o 
  -5 -12  10       66.42       37.63     31.67 o 
  -4 -12  10        5.97      -38.07     38.07 o 
  -3 -12  10        1.94       27.24     73.37 o 
  -2 -12  10       43.13        7.83     70.75 o 
  -1 -12  10      157.36      249.72     71.59 o 
   0 -12  10      111.78      159.23     72.39 o 
   1 -12  10      137.09      147.20     74.10 o 
   2 -12  10       27.63      -90.32     90.32 o 
   3 -12  10       79.18       90.35     90.57 o 
  -7 -11  10      898.82      940.96    255.67 o 
  -6 -11  10      925.03      881.50     67.02 o 
  -5 -11  10      667.28      552.26     39.52 o 
  -4 -11  10       55.01       98.37     29.21 o 
  -3 -11  10      474.20      518.44    139.13 o 
  -2 -11  10     1382.64     1221.54     59.30 o 
  -1 -11  10     2074.47     1858.70    117.41 o 
   0 -11  10      404.20      324.38     84.19 o 
   1 -11  10       86.30       75.78    159.17 o 
   2 -11  10      293.58      345.09     75.03 o 
   3 -11  10       43.85      107.93     70.43 o 
   4 -11  10        4.27        3.75    104.35 o 
  -8 -10  10      130.44       58.53     41.48 o 
  -7 -10  10       90.75       92.90     34.87 o 
  -6 -10  10       27.73      -37.00     37.00 o 
  -5 -10  10      143.87       57.27     34.68 o 
  -4 -10  10       34.98      -23.30     28.56 o 
  -3 -10  10      383.44      380.51     32.45 o 
  -2 -10  10       95.11       41.34     23.07 o 
  -1 -10  10        8.46       -5.48     28.89 o 
   0 -10  10       43.74       41.84     34.09 o 
   1 -10  10      196.73      259.51     79.16 o 
   2 -10  10     2339.68     2246.44    121.08 o 
   3 -10  10     1280.45     1132.24    161.59 o 
   4 -10  10      107.00      218.02     85.39 o 
   5 -10  10      446.58      351.25     92.31 o 
  -8  -9  10      839.58      693.11     95.92 o 
  -7  -9  10     1010.81     1180.64     72.24 o 
  -6  -9  10        4.36       -6.83     29.09 o 
  -5  -9  10      273.36      258.59     38.22 o 
  -4  -9  10      670.57      661.70     44.81 o 
  -3  -9  10     1842.21     1923.08     46.99 o 
  -2  -9  10      364.20      456.78     43.13 o 
  -1  -9  10        8.57        4.52     22.31 o 
   0  -9  10      365.11      325.01     26.91 o 
   1  -9  10      509.99      484.00     84.34 o 
   2  -9  10       54.69       99.56     58.91 o 
   3  -9  10        3.79        1.88     43.04 o 
   4  -9  10        4.22      -28.53     39.15 o 
   5  -9  10        5.23       -7.43     37.94 o 
   6  -9  10        9.86       17.90     53.06 o 
  -8  -8  10      295.48      327.23     88.54 o 
  -7  -8  10        3.60      -10.47     59.50 o 
  -6  -8  10       50.64       32.31     31.45 o 
  -5  -8  10       12.41       49.12     32.14 o 
  -4  -8  10       21.26       77.31     29.41 o 
  -3  -8  10      576.85      657.53     36.54 o 
  -2  -8  10     1327.71     1264.40     56.32 o 
  -1  -8  10     1111.33     1121.13     48.12 o 
   0  -8  10     1433.20     1543.09     75.64 o 
   1  -8  10      310.69      404.12     60.18 o 
   2  -8  10      183.06      207.21     58.37 o 
   3  -8  10      336.57      351.46     63.12 o 
   4  -8  10      282.09      416.45     57.50 o 
   5  -8  10     1001.06      938.48     54.22 o 
   6  -8  10      442.56      421.95     80.47 o 
  -9  -7  10       97.04       29.51     91.76 o 
  -8  -7  10        5.26      130.80    143.80 o 
  -7  -7  10      437.05      432.93     35.92 o 
  -6  -7  10     2395.11     2352.62     48.99 o 
  -5  -7  10     2110.97     2233.22     57.09 o 
  -4  -7  10      631.61      670.75     61.47 o 
  -3  -7  10       18.59        6.98     26.77 o 
  -2  -7  10     5643.90     5468.03    139.93 o 
  -1  -7  10     2911.50     2898.75     85.83 o 
   0  -7  10      726.44      780.48     62.36 o 
   1  -7  10      151.91      131.15    128.36 o 
   2  -7  10      409.25      441.05     59.68 o 
   3  -7  10      753.11      729.42     65.39 o 
   4  -7  10      399.51      257.64    108.78 o 
   5  -7  10      140.16      191.58     43.95 o 
   6  -7  10      161.10      193.31     42.83 o 
   7  -7  10       23.29       -9.07     55.95 o 
  -9  -6  10        3.72        9.38     94.84 o 
  -8  -6  10       72.02       39.68     82.82 o 
  -7  -6  10      822.73      826.79     35.76 o 
  -6  -6  10      144.58       96.35     28.57 o 
  -5  -6  10       81.31      151.85     27.59 o 
  -4  -6  10      169.07      189.94     39.10 o 
  -3  -6  10     1373.12     1371.37     75.12 o 
  -2  -6  10      136.30      129.83     40.93 o 
  -1  -6  10      197.58      193.36     47.26 o 
   0  -6  10        7.02       40.71     88.66 o 
   1  -6  10      592.49      556.92     96.04 o 
   2  -6  10     2099.66     2159.71     81.82 o 
   3  -6  10     3021.31     2972.79     91.46 o 
   4  -6  10     2501.29     2441.95     86.64 o 
   5  -6  10       20.06       12.96     35.84 o 
   6  -6  10     1038.64     1008.39     62.37 o 
   7  -6  10     1082.27     1050.62    194.05 o 
   8  -6  10      729.01      744.34     62.98 o 
  -9  -5  10      113.74      162.32    105.30 o 
  -8  -5  10      350.42      882.99    107.25 o 
  -7  -5  10      606.09      670.85     68.41 o 
  -6  -5  10     1064.00     1022.61     31.70 o 
  -5  -5  10      646.68      616.13     89.01 o 
  -4  -5  10      200.93      283.35     50.61 o 
  -3  -5  10      722.34      729.26     69.91 o 
  -2  -5  10     1447.70     1384.20     73.95 o 
  -1  -5  10       82.41      100.96     42.33 o 
   0  -5  10      141.07      182.89     78.38 o 
   1  -5  10      297.30      464.45    148.83 o 
   2  -5  10     2307.39     2341.99     81.38 o 
   3  -5  10        4.39        5.71     46.57 o 
   4  -5  10       81.42       15.59     46.55 o 
   5  -5  10       41.70       54.68     58.76 o 
   6  -5  10        0.87      -13.61     57.64 o 
   7  -5  10      576.51      751.55     50.56 o 
   8  -5  10        8.02       12.00     51.28 o 
  -9  -4  10      566.18      187.78    193.06 o 
  -8  -4  10      450.19      463.51    101.93 o 
  -7  -4  10      210.91      181.91     35.24 o 
  -6  -4  10      359.15      351.36     29.01 o 
  -5  -4  10       23.98       10.94     35.40 o 
  -4  -4  10        0.93       47.58     30.65 o 
  -3  -4  10       82.20      116.99     38.73 o 
  -2  -4  10      247.37      212.13     32.80 o 
  -1  -4  10     1308.54     1279.02     56.87 o 
   0  -4  10     2676.55     2663.22     76.39 o 
   1  -4  10     1083.56     1145.94     61.40 o 
   2  -4  10      285.21      323.36     62.90 o 
   3  -4  10      585.39      560.19     57.36 o 
   4  -4  10      876.66      777.63    103.91 o 
   5  -4  10     2284.20     2431.18     80.07 o 
   6  -4  10      359.21      458.06     43.38 o 
   7  -4  10       14.11       13.90     50.47 o 
   8  -4  10      157.71      120.72     60.38 o 
  -9  -3  10      952.48     1052.69    135.89 o 
  -8  -3  10      129.23      -27.36    148.64 o 
  -7  -3  10      445.28      348.80     37.89 o 
  -6  -3  10     3154.34     3147.58     48.21 o 
  -5  -3  10     4967.80     4987.59     62.72 o 
  -4  -3  10     2834.29     2997.80     50.03 o 
  -3  -3  10       62.61       66.89     48.88 o 
  -2  -3  10     1842.33     1864.24     90.18 o 
  -1  -3  10     4700.71     4576.15     90.96 o 
   0  -3  10     5899.22     5958.66    131.61 o 
   1  -3  10     1296.97     1332.49    127.73 o 
   2  -3  10       65.91      233.05     86.22 o 
   3  -3  10     1550.84     1603.55     69.18 o 
   4  -3  10      236.32      329.74     52.85 o 
   5  -3  10       26.36      109.88     46.11 o 
   6  -3  10        6.77      -54.70     54.70 o 
   7  -3  10      149.82      129.50     39.36 o 
   8  -3  10       39.79       61.72     81.50 o 
   9  -3  10      273.06      285.96     44.52 o 
  -9  -2  10      382.67      173.51    110.77 o 
  -8  -2  10        1.59      -94.35     94.35 o 
  -7  -2  10      499.44      667.41     98.56 o 
  -6  -2  10      542.10      535.95     48.70 o 
  -5  -2  10      159.85      142.92     20.55 o 
  -4  -2  10       32.79       72.89     24.46 o 
  -3  -2  10        2.29       14.44     29.86 o 
  -2  -2  10     1855.45     1978.24     55.90 o 
  -1  -2  10     2174.17     2148.91    118.74 o 
   0  -2  10     1239.17     1272.41    132.32 o 
   1  -2  10      760.99      769.05     52.97 o 
   2  -2  10     1327.11     1264.72     63.62 o 
   3  -2  10     4283.61     4403.80    121.90 o 
   4  -2  10     4268.54     4119.91     98.56 o 
   5  -2  10     1699.30     1746.19    107.40 o 
   6  -2  10     1054.95     1001.77     59.32 o 
   7  -2  10     2007.94     1981.96     59.88 o 
   8  -2  10     1865.08     2017.28     61.15 o 
   9  -2  10      307.16      290.71     67.90 o 
  -9  -1  10       16.16      -31.81    103.25 o 
  -8  -1  10      508.34      574.33    110.48 o 
  -7  -1  10     1540.99     1717.80    125.72 o 
  -6  -1  10     1731.05     1616.66     63.63 o 
  -5  -1  10      209.22      178.53     36.62 o 
  -4  -1  10      683.77      739.86     34.62 o 
  -3  -1  10     3504.44     3477.43     61.15 o 
  -2  -1  10     2460.66     2491.64     70.65 o 
  -1  -1  10      149.24       95.62     35.17 o 
   0  -1  10      121.23      127.15     38.33 o 
   1  -1  10      372.78      321.28     90.74 o 
   2  -1  10      526.60      492.43     96.19 o 
   3  -1  10      791.48      868.95     79.89 o 
   4  -1  10      689.92      633.21     56.26 o 
   5  -1  10      721.75      681.05     69.14 o 
   6  -1  10        3.13       32.49     41.44 o 
   7  -1  10        6.89       -4.04     34.30 o 
   8  -1  10      244.13      209.73     56.36 o 
   9  -1  10      148.07      118.07     39.90 o 
  -9   0  10      455.79      480.22    125.33 o 
  -8   0  10      319.48      383.86    106.42 o 
  -7   0  10      274.18       80.87     84.78 o 
  -6   0  10       31.58       42.95     14.75 o 
  -5   0  10      119.41      113.71     28.23 o 
  -4   0  10     1139.41     1061.28     31.12 o 
  -3   0  10      488.70      591.61     38.35 o 
  -2   0  10       24.27       -1.17     28.93 o 
  -1   0  10      355.01      344.72     65.70 o 
   0   0  10     2781.97     2731.20     67.72 o 
   1   0  10     2630.10     2600.93     81.26 o 
   2   0  10     1090.69     1034.28     68.10 o 
   3   0  10      171.52      142.76     45.18 o 
   4   0  10     4062.19     3864.58    109.30 o 
   5   0  10     3996.52     3872.61     93.77 o 
   6   0  10     1289.50     1352.02     61.80 o 
   7   0  10       82.91      119.81     42.45 o 
   8   0  10       19.13      -28.82     45.92 o 
   9   0  10      324.16      247.36     40.10 o 
  10   0  10      325.82      184.48     62.79 o 
  -9   1  10      855.27      809.40    138.04 o 
  -8   1  10      862.47      804.47    116.59 o 
  -7   1  10      150.50      144.58     85.26 o 
  -6   1  10      532.10      530.56    123.13 o 
  -5   1  10     5077.75     5165.83     65.79 o 
  -4   1  10     2124.86     2069.86     50.10 o 
  -3   1  10     1109.76     1124.28     66.10 o 
  -2   1  10        6.09      -23.63     29.73 o 
  -1   1  10     4942.72     4930.91     87.10 o 
   0   1  10     4457.56     4413.12    100.66 o 
   1   1  10     3416.04     3353.71     76.90 o 
   2   1  10      278.02      245.05     56.22 o 
   3   1  10       79.42      130.17     54.10 o 
   4   1  10      492.17      504.14     52.17 o 
   5   1  10      996.68     1042.72     58.82 o 
   6   1  10      109.94      123.36     53.60 o 
   7   1  10        6.64        9.40     48.20 o 
   8   1  10      327.12      342.38     47.45 o 
   9   1  10      212.84      253.74     59.97 o 
  10   1  10      257.97      224.73     41.34 o 
  -8   2  10        0.58       99.63     95.62 o 
  -7   2  10       10.93       48.03     83.21 o 
  -6   2  10      653.63      645.88     77.10 o 
  -5   2  10       23.13        8.09     24.99 o 
  -4   2  10        8.02      -22.35     25.05 o 
  -3   2  10      132.00      105.97     32.78 o 
  -2   2  10      550.89      550.79     52.92 o 
  -1   2  10     3659.72     3853.27     90.00 o 
   0   2  10     2874.04     2834.36     69.32 o 
   1   2  10      282.32      412.05     92.86 o 
   2   2  10     2002.60     1983.29     80.73 o 
   3   2  10     3834.50     3597.00    105.72 o 
   4   2  10     3523.23     3311.51    104.86 o 
   5   2  10      571.16      627.53     66.10 o 
   6   2  10       28.99       15.73     69.80 o 
   7   2  10     2125.30     2040.57     95.67 o 
   8   2  10     1656.79     1686.45     67.22 o 
   9   2  10      661.30      818.94    138.82 o 
  10   2  10        4.39       57.68     44.34 o 
  -8   3  10      430.87      427.55    108.57 o 
  -7   3  10     1064.84     1163.17    113.07 o 
  -6   3  10      984.47      922.35     32.91 o 
  -5   3  10      635.93      641.70     33.96 o 
  -4   3  10     1491.07     1479.56     61.44 o 
  -3   3  10     4547.75     4472.84     64.54 o 
  -2   3  10     3412.62     3479.77     83.48 o 
  -1   3  10     1520.80     1508.57    157.26 o 
   0   3  10        2.73       77.03     37.28 o 
   1   3  10      831.82      888.86    152.43 o 
   2   3  10      459.37      595.56     60.16 o 
   3   3  10       81.75       79.90     44.53 o 
   4   3  10       86.71       63.29     53.80 o 
   5   3  10        1.76       31.60     43.56 o 
   6   3  10        6.85      -32.84     84.82 o 
   7   3  10       51.38      -27.94    101.98 o 
   8   3  10      390.11      371.58     50.94 o 
   9   3  10      274.86      221.80     77.32 o 
  10   3  10       13.15       66.30     56.58 o 
  -8   4  10      444.78      403.75    186.70 o 
  -7   4  10      632.76      675.08    105.30 o 
  -6   4  10      425.78      416.68     48.19 o 
  -5   4  10       33.15       -8.35     39.51 o 
  -4   4  10      395.24      402.87     40.41 o 
  -3   4  10       96.21       32.80     37.34 o 
  -2   4  10       18.06       14.44     31.89 o 
  -1   4  10      494.53      495.69     42.62 o 
   0   4  10     1082.52     1023.96     52.70 o 
   1   4  10      806.48      761.88     51.69 o 
   2   4  10     1455.43     1407.61     62.39 o 
   3   4  10     1265.81     1238.01     63.19 o 
   4   4  10       36.69       30.51     96.94 o 
   5   4  10       94.56      123.62     47.20 o 
   6   4  10     1818.75     1925.43     87.42 o 
   7   4  10     3529.62     3586.95     89.09 o 
   8   4  10      282.76      286.86     49.36 o 
   9   4  10      162.38      128.79     47.23 o 
  10   4  10      308.88      227.08     89.02 o 
  -8   5  10      535.25      588.20    114.92 o 
  -7   5  10      208.57       80.77    147.08 o 
  -6   5  10      127.28      100.22     23.02 o 
  -5   5  10     3535.44     3530.35     97.71 o 
  -4   5  10     3099.20     3052.80     72.93 o 
  -3   5  10     2668.42     2597.40     65.15 o 
  -2   5  10       20.29      -40.98     46.76 o 
  -1   5  10     3706.40     3717.94    127.14 o 
   0   5  10     3187.63     3256.62     95.14 o 
   1   5  10      514.92      584.08     52.01 o 
   2   5  10      872.74      900.20    107.30 o 
   3   5  10        7.47       50.26     45.33 o 
   4   5  10      842.84      913.32     60.44 o 
   5   5  10      508.82      544.81    115.46 o 
   6   5  10       61.66       55.73     59.88 o 
   7   5  10       44.41       55.14     43.96 o 
   8   5  10      211.91      127.59     80.22 o 
   9   5  10      249.14      119.24     75.62 o 
  10   5  10      107.40      185.18     41.02 o 
  -7   6  10       10.87      238.01     89.47 o 
  -6   6  10       15.54      -24.45     24.45 o 
  -5   6  10        5.55       35.72     22.50 o 
  -4   6  10      286.99      383.97    167.43 o 
  -3   6  10        0.51       -1.40     50.69 o 
  -2   6  10     1194.09     1234.80     74.27 o 
  -1   6  10     1967.42     1927.73     81.23 o 
   0   6  10      937.45      985.13     57.51 o 
   1   6  10      325.81      343.66     51.10 o 
   2   6  10      551.78      583.14     55.35 o 
   3   6  10      406.60      422.69     68.99 o 
   4   6  10     4732.35     4620.75    130.73 o 
   5   6  10     6086.49     5953.00    151.30 o 
   6   6  10        6.95       64.65     46.71 o 
   7   6  10      749.77      663.76     57.44 o 
   8   6  10     2518.19     2535.78     96.32 o 
   9   6  10     1206.74     1190.41    117.32 o 
  10   6  10      149.67      202.92     76.69 o 
  -7   7  10      151.68       54.43     83.07 o 
  -6   7  10      868.54      772.71     58.55 o 
  -5   7  10      874.84      867.40     35.68 o 
  -4   7  10       51.21       13.44     38.71 o 
  -3   7  10      427.50      431.05     55.43 o 
  -2   7  10     1734.59     1775.24    105.74 o 
  -1   7  10     2614.07     2794.97    112.92 o 
   0   7  10      420.00      551.06     70.31 o 
   1   7  10      260.05      286.25     64.62 o 
   2   7  10      660.95      624.07     58.48 o 
   3   7  10      105.40       26.45     48.37 o 
   4   7  10       45.60       49.63     63.63 o 
   5   7  10       48.89       81.22     69.31 o 
   6   7  10      372.72      386.45     54.95 o 
   7   7  10      199.12      191.64     50.46 o 
   8   7  10       13.05       94.72     85.75 o 
   9   7  10      262.36      330.02     50.01 o 
  10   7  10       17.18      -63.79     63.79 o 
  -6   8  10       51.05       10.55     36.16 o 
  -5   8  10       17.43       36.51     31.18 o 
  -4   8  10      159.48      201.41     48.89 o 
  -3   8  10        9.58       43.59     31.84 o 
  -2   8  10       54.26       55.83     38.28 o 
  -1   8  10       46.84      100.46     65.13 o 
   0   8  10       11.26      114.92     68.85 o 
   1   8  10      135.74       57.90     70.56 o 
   2   8  10     4210.51     4275.64    128.21 o 
   3   8  10      329.37      441.45     60.61 o 
   4   8  10      324.36      344.99     58.45 o 
   5   8  10      161.62      157.18     95.99 o 
   6   8  10     2162.84     2076.75     81.78 o 
   7   8  10     2143.22     2277.71    145.41 o 
   8   8  10      176.78      152.60     45.41 o 
   9   8  10        6.05       65.87     87.88 o 
  10   8  10      248.89      283.03    136.25 o 
  -6   9  10       47.46      -25.51     73.64 o 
  -5   9  10      357.78      392.20     45.65 o 
  -4   9  10     2773.02     2712.20     65.53 o 
  -3   9  10     1548.64     1748.42     78.58 o 
  -2   9  10      569.07      562.63     47.57 o 
  -1   9  10        6.70        8.01     62.89 o 
   0   9  10     2070.52     1895.03    112.48 o 
   1   9  10      667.70      774.52     95.97 o 
   2   9  10      432.34      473.62     92.11 o 
   3   9  10     1160.41      857.29    172.29 o 
   4   9  10       50.53       33.42     76.57 o 
   5   9  10      176.08      128.02     81.01 o 
   6   9  10        2.56      113.80     77.10 o 
   7   9  10        3.33      -79.69     79.69 o 
   8   9  10        7.47       80.61     57.43 o 
   9   9  10      471.54      638.22    173.19 o 
  10   9  10      204.83      332.18    116.74 o 
  -5  10  10       72.30       62.84     35.61 o 
  -4  10  10       46.15      135.58     45.92 o 
  -3  10  10      244.15      298.63     36.39 o 
  -2  10  10       87.52       66.40     33.68 o 
  -1  10  10      125.77       52.72     69.92 o 
   0  10  10     1797.17     1948.34    116.34 o 
   1  10  10     1465.82     1422.53    108.96 o 
   2  10  10      163.43      252.96    149.57 o 
   3  10  10      938.63      968.55    105.93 o 
   4  10  10     2084.67     2071.71    215.29 o 
   5  10  10     2433.40     2482.89    135.84 o 
   6  10  10     1157.02     1311.66    115.41 o 
   7  10  10       12.51        5.57    132.27 o 
   8  10  10      710.42      823.57    111.36 o 
   9  10  10      952.07      915.45    344.14 o 
  -5  11  10      607.01      452.96     78.54 o 
  -4  11  10      151.39      123.34     49.47 o 
  -3  11  10      116.96       90.96     41.34 o 
  -2  11  10     1059.06     1046.47     47.79 o 
  -1  11  10      563.00      633.49     43.40 o 
   0  11  10     1455.18     1356.03    117.81 o 
   1  11  10       72.64       32.10     82.82 o 
   2  11  10      913.00      958.19    111.65 o 
   3  11  10     1062.62      961.61    188.56 o 
   4  11  10       21.89      -44.27     84.87 o 
   5  11  10       29.43       26.92    145.66 o 
   6  11  10        1.18      -90.30     90.30 o 
   7  11  10        0.85       15.20     80.67 o 
   8  11  10       92.71      266.67    107.62 o 
   9  11  10      273.97      105.26     75.96 o 
  -4  12  10        0.49       24.32    127.80 o 
  -3  12  10       14.22      -58.83     61.75 o 
  -2  12  10       89.39       40.54     69.68 o 
  -1  12  10       10.22        1.45     33.31 o 
   0  12  10        3.62      112.92     60.15 o 
   1  12  10      577.20      583.95    107.50 o 
   2  12  10      839.52     1049.22    119.03 o 
   3  12  10      488.11      425.44    103.78 o 
   4  12  10      301.62      355.23    100.56 o 
   5  12  10      226.97      163.79     95.53 o 
   6  12  10      423.07      386.89    101.83 o 
   7  12  10      670.39      370.43    176.49 o 
   8  12  10      525.08      495.11    150.98 o 
  -3  13  10     1024.09      924.40     71.98 o 
  -2  13  10      968.85     1074.07     77.89 o 
  -1  13  10       82.11       92.81     63.80 o 
   0  13  10      560.47      662.05     66.63 o 
   1  13  10      911.21      903.34    330.53 o 
   2  13  10      480.31      747.45     83.09 o 
   3  13  10        3.20       77.79     96.11 o 
   4  13  10       23.18      -82.24     96.65 o 
   5  13  10       28.21      114.04     98.80 o 
   6  13  10        2.11     -180.84    180.84 o 
   7  13  10        9.87        4.41     80.96 o 
   8  13  10       67.76      121.16     80.26 o 
  -2  14  10       41.10       69.41     76.65 o 
  -1  14  10       37.21      112.90     82.94 o 
   0  14  10      650.86      691.14     77.63 o 
   1  14  10      915.14     1041.56     93.50 o 
   2  14  10       34.87      -29.37     85.15 o 
   3  14  10      109.64      122.94     74.65 o 
   4  14  10      602.67      623.37     85.99 o 
   5  14  10      747.89      861.86     90.47 o 
   6  14  10      456.77      499.60     83.12 o 
   7  14  10       12.63      -50.68     50.68 o 
   0  15  10      799.96      731.51     92.38 o 
   1  15  10      111.92       62.41    156.33 o 
   2  15  10      143.37       72.44     93.54 o 
   3  15  10       24.07      -79.34     79.34 o 
   4  15  10      318.58      179.45    101.36 o 
   5  15  10      137.89       97.53     96.85 o 
   6  15  10        0.17       38.27     74.94 o 
   2  16  10      214.16      202.99    107.36 o 
   3  16  10      520.15      658.02    123.65 o 
   4  16  10      493.73      603.47    101.48 o 
  -4 -13  11       13.34       27.50     92.06 o 
  -3 -13  11       87.99      124.76     70.91 o 
  -2 -13  11      371.01      305.96     80.23 o 
  -1 -13  11      145.23      222.70    103.41 o 
   0 -13  11      324.46      278.34    103.36 o 
   1 -13  11       73.28      162.28     86.46 o 
  -6 -12  11      357.19      241.98     40.17 o 
  -5 -12  11       98.78       91.23     50.86 o 
  -4 -12  11      276.62      196.67     63.56 o 
  -3 -12  11     1228.27     1241.99    115.51 o 
  -2 -12  11      717.25      826.14     81.91 o 
  -1 -12  11      350.94      376.89     78.90 o 
   0 -12  11       28.29        0.42     83.04 o 
   1 -12  11      277.12      321.65    103.09 o 
   2 -12  11       32.36      -42.07    113.63 o 
  -6 -11  11       47.12      126.38     39.71 o 
  -5 -11  11        4.87       -1.20     34.27 o 
  -4 -11  11      116.89       32.81     46.04 o 
  -3 -11  11      412.55      439.65     33.58 o 
  -2 -11  11       17.50       23.48     35.32 o 
  -1 -11  11      144.09      109.46     60.98 o 
   0 -11  11      201.84      220.61     71.23 o 
   1 -11  11      818.65      941.45     90.47 o 
   2 -11  11      424.52      427.89     80.90 o 
   3 -11  11        7.45       78.99     73.28 o 
   4 -11  11      197.43      297.77     82.35 o 
  -7 -10  11      133.18      150.09     50.37 o 
  -6 -10  11      989.65     1124.34     57.32 o 
  -5 -10  11     1104.49     1120.12     45.95 o 
  -4 -10  11      864.29      903.69     52.61 o 
  -3 -10  11      320.71      217.24     42.50 o 
  -2 -10  11       33.63      -27.25     29.05 o 
  -1 -10  11      316.09      271.31     26.41 o 
   0 -10  11     1097.97      934.40     70.99 o 
   1 -10  11      301.98      411.95     73.62 o 
   2 -10  11       69.09       28.66     26.00 o 
   3 -10  11       71.79       78.59    144.68 o 
   4 -10  11       20.07      -27.25    116.62 o 
   5 -10  11       73.76       28.76    115.29 o 
  -7  -9  11        1.81        0.00     33.09 o 
  -6  -9  11        5.11      -11.80     39.88 o 
  -5  -9  11        2.35      -16.78     36.15 o 
  -4  -9  11       15.38      -44.81     44.81 o 
  -3  -9  11       50.10       32.00     43.72 o 
  -2  -9  11      161.54      149.63     28.63 o 
  -1  -9  11      578.67      658.17    117.22 o 
   0  -9  11      966.78     1145.18    177.76 o 
   1  -9  11      262.34      328.54     67.34 o 
   2  -9  11     1008.76     1016.29     81.11 o 
   3  -9  11     1482.63     1267.24    184.85 o 
   4  -9  11     1542.48     1427.62     52.39 o 
   5  -9  11       87.09       94.07     88.73 o 
  -8  -8  11      266.91      107.11    145.61 o 
  -7  -8  11     1215.74     1107.29    165.19 o 
  -6  -8  11      496.50      555.07     91.98 o 
  -5  -8  11       74.82      105.99     49.65 o 
  -4  -8  11        8.21       -0.84     32.90 o 
  -3  -8  11     1004.09     1094.48     56.76 o 
  -2  -8  11     1831.17     1746.87     46.57 o 
  -1  -8  11       43.77       81.66     37.24 o 
   0  -8  11       31.38       79.50     63.56 o 
   1  -8  11      709.61      650.04     85.41 o 
   2  -8  11       39.29       89.77     72.56 o 
   3  -8  11       17.36       96.16     72.00 o 
   4  -8  11       16.31       42.83     58.33 o 
   5  -8  11        1.84       30.26     56.19 o 
   6  -8  11        6.77       31.30     41.07 o 
  -8  -7  11      211.24      356.60     94.74 o 
  -7  -7  11       78.81       88.54     29.69 o 
  -6  -7  11      154.80      177.87     30.17 o 
  -5  -7  11        4.69       19.15     28.75 o 
  -4  -7  11       10.40       60.86     44.96 o 
  -3  -7  11      491.21      551.60     35.89 o 
  -2  -7  11      774.14      778.72     41.99 o 
  -1  -7  11     1246.42     1238.76     67.82 o 
   0  -7  11      228.38      270.21     55.56 o 
   1  -7  11     1602.84     1661.75    190.86 o 
   2  -7  11     2031.37     2153.56     88.43 o 
   3  -7  11      308.08      200.56     60.52 o 
   4  -7  11      128.14       20.38     54.26 o 
   5  -7  11      712.52      778.19     71.50 o 
   6  -7  11      994.09     1096.16     58.35 o 
   7  -7  11      277.11      342.15     64.97 o 
  -8  -6  11      524.51      508.41    104.32 o 
  -7  -6  11       26.37       -7.38     37.16 o 
  -6  -6  11      381.93      440.25     51.73 o 
  -5  -6  11     1568.42     1668.39     96.08 o 
  -4  -6  11     2380.40     2491.96     60.03 o 
  -3  -6  11     1474.14     1457.15     75.72 o 
  -2  -6  11        1.68       25.33     50.27 o 
  -1  -6  11       47.86       -2.50     43.75 o 
   0  -6  11     1041.73     1157.74     80.79 o 
   1  -6  11      515.70      489.87     73.15 o 
   2  -6  11        2.65       14.50     50.28 o 
   3  -6  11        7.75       91.32     54.00 o 
   4  -6  11       11.03       21.74     52.59 o 
   5  -6  11        2.42       32.70     41.95 o 
   6  -6  11      285.28      284.45     45.83 o 
   7  -6  11      119.23       70.41     44.55 o 
  -8  -5  11       38.68       20.03    151.62 o 
  -7  -5  11       16.20       -6.94     30.07 o 
  -6  -5  11        0.13        0.68     41.00 o 
  -5  -5  11        9.93        1.27     29.79 o 
  -4  -5  11      100.05      110.24     70.65 o 
  -3  -5  11        4.68       62.69     63.05 o 
  -2  -5  11     2560.17     2421.15     59.67 o 
  -1  -5  11     2130.59     1957.84     72.50 o 
   0  -5  11     1834.83     1640.86     87.41 o 
   1  -5  11      248.18      236.72     53.13 o 
   2  -5  11      864.36     1029.91     79.58 o 
   3  -5  11     2606.26     2549.30     88.37 o 
   4  -5  11     2804.80     3023.75     95.55 o 
   5  -5  11      639.41      799.37    146.61 o 
   6  -5  11        5.90      -32.65     49.26 o 
   7  -5  11      325.86      173.71     51.89 o 
   8  -5  11     1290.91     1327.76     82.89 o 
  -9  -4  11      203.45      184.75    110.77 o 
  -8  -4  11        8.20       66.50     90.30 o 
  -7  -4  11      909.21      878.74     27.80 o 
  -6  -4  11     2294.62     2206.79     82.08 o 
  -5  -4  11     2028.12     1972.67     83.91 o 
  -4  -4  11      174.21      193.13     35.33 o 
  -3  -4  11     1250.82     1298.46     42.01 o 
  -2  -4  11      482.10      493.81     59.84 o 
  -1  -4  11     1588.99     1558.79     62.97 o 
   0  -4  11     2157.15     2078.83     73.64 o 
   1  -4  11      199.04      168.61     63.05 o 
   2  -4  11      873.38      831.37     63.94 o 
   3  -4  11      398.34      479.11     71.45 o 
   4  -4  11      246.23      191.98     53.38 o 
   5  -4  11        1.94      -33.59     87.06 o 
   6  -4  11       11.90        1.05     36.48 o 
   7  -4  11      602.89      677.86     50.27 o 
   8  -4  11      539.42      444.64     55.49 o 
  -9  -3  11        3.05     -111.16    111.16 o 
  -8  -3  11       42.52       50.96     89.08 o 
  -7  -3  11      107.86       81.68     14.64 o 
  -6  -3  11       99.05       44.19     23.56 o 
  -5  -3  11      122.25       55.08     27.62 o 
  -4  -3  11       14.31      -13.14     26.37 o 
  -3  -3  11       26.59       42.57     43.83 o 
  -2  -3  11     1914.81     1915.53     88.81 o 
  -1  -3  11      331.17      306.25     45.49 o 
   0  -3  11       61.79       28.88     60.54 o 
   1  -3  11      893.33     1038.62    219.56 o 
   2  -3  11     4590.78     4593.25    147.61 o 
   3  -3  11     2081.94     2122.71    357.87 o 
   4  -3  11      386.10      354.29     56.05 o 
   5  -3  11      699.06      577.86     84.48 o 
   6  -3  11     1686.41     1812.82     75.60 o 
   7  -3  11      740.29      785.32     87.67 o 
   8  -3  11      211.58      193.87     57.65 o 
  -9  -2  11     1518.31     1535.60    159.39 o 
  -8  -2  11     1171.78     1093.88    127.29 o 
  -7  -2  11      998.53     1039.06    113.65 o 
  -6  -2  11      381.36      364.63     57.10 o 
  -5  -2  11     3389.49     3266.93    130.83 o 
  -4  -2  11     4157.59     4028.29     86.37 o 
  -3  -2  11     1682.24     1710.16     80.20 o 
  -2  -2  11      134.74       71.25     43.53 o 
  -1  -2  11      846.99      778.46    123.40 o 
   0  -2  11     1093.70     1065.62     58.59 o 
   1  -2  11     2457.66     2494.55     79.37 o 
   2  -2  11      324.75      383.94     54.16 o 
   3  -2  11      135.45      125.32     72.27 o 
   4  -2  11       26.16       24.64     57.92 o 
   5  -2  11      590.94      685.80    110.04 o 
   6  -2  11       13.37       17.74     56.81 o 
   7  -2  11       38.17       83.16     39.67 o 
   8  -2  11       64.92       78.96     46.64 o 
   9  -2  11      250.85      260.08     52.08 o 
  -9  -1  11      345.76      309.35    122.20 o 
  -8  -1  11      263.71       92.64     99.39 o 
  -7  -1  11       64.31      -30.78     83.51 o 
  -6  -1  11       88.92      109.17     31.96 o 
  -5  -1  11      495.43      453.65     76.57 o 
  -4  -1  11      274.57      263.17     32.61 o 
  -3  -1  11        2.99      -35.50     35.50 o 
  -2  -1  11      504.61      459.20     41.25 o 
  -1  -1  11     4444.10     4525.80    143.00 o 
   0  -1  11     2847.74     2837.74     76.11 o 
   1  -1  11     1256.47     1106.00     60.87 o 
   2  -1  11     2286.54     2198.77     76.64 o 
   3  -1  11     1929.18     1961.50    101.10 o 
   4  -1  11     6465.91     6475.96    131.69 o 
   5  -1  11     2112.62     2239.73    137.35 o 
   6  -1  11      769.11      798.60     73.04 o 
   7  -1  11      667.86      682.36    121.08 o 
   8  -1  11     1340.64     1428.53     83.17 o 
   9  -1  11      541.27      553.74     56.01 o 
  -8   0  11       98.03      161.15    101.93 o 
  -7   0  11      240.22      403.99     97.19 o 
  -6   0  11     2292.74     2395.72     45.43 o 
  -5   0  11     3314.82     3191.02     70.30 o 
  -4   0  11      995.12      955.18     43.00 o 
  -3   0  11        8.58        7.91     29.15 o 
  -2   0  11     1310.15     1430.23     61.38 o 
  -1   0  11     2968.91     2805.11     70.20 o 
   0   0  11      772.14      689.45     62.65 o 
   1   0  11       53.95       98.15     54.80 o 
   2   0  11       19.83       68.95     45.05 o 
   3   0  11       45.48       83.25     46.81 o 
   4   0  11      378.86      248.74     63.51 o 
   5   0  11       20.16       32.42     45.24 o 
   6   0  11      153.72      192.63     48.80 o 
   7   0  11      318.20      275.85     60.64 o 
   8   0  11      128.00      120.52     47.47 o 
   9   0  11      332.05      277.61     81.98 o 
  -8   1  11       92.21      265.62    107.30 o 
  -7   1  11       72.21      106.76     88.39 o 
  -6   1  11       41.70       20.11     29.42 o 
  -5   1  11       83.22       69.16     28.20 o 
  -4   1  11      926.10      983.53     86.61 o 
  -3   1  11       51.71       57.25     31.24 o 
  -2   1  11      308.08      346.63     38.59 o 
  -1   1  11      137.62      181.44     39.99 o 
   0   1  11        1.71       35.79     76.30 o 
   1   1  11      272.04      304.23     47.73 o 
   2   1  11      812.80      947.88     71.14 o 
   3   1  11     5005.85     4767.71    106.73 o 
   4   1  11       27.38      -59.06     59.06 o 
   5   1  11       42.72       34.68     46.09 o 
   6   1  11     1623.79     1582.85     68.99 o 
   7   1  11     1475.10     1280.80     92.25 o 
   8   1  11      178.20      151.61     61.00 o 
   9   1  11      125.26       98.76     60.55 o 
  -8   2  11      913.18      931.71    130.22 o 
  -7   2  11      990.54     1157.79    119.81 o 
  -6   2  11      155.74      127.91     20.94 o 
  -5   2  11     1377.33     1427.30     36.91 o 
  -4   2  11     3344.86     3406.25     53.54 o 
  -3   2  11      641.25      724.65     52.16 o 
  -2   2  11      226.90      296.37     37.93 o 
  -1   2  11       79.16       59.87     37.38 o 
   0   2  11     1396.31     1351.35     59.05 o 
   1   2  11     2156.36     2231.96     71.43 o 
   2   2  11     1606.74     1705.05    138.74 o 
   3   2  11      251.24      208.56     87.89 o 
   4   2  11        8.08       50.76     58.70 o 
   5   2  11      117.79      116.02     49.22 o 
   6   2  11      310.90      384.55     62.75 o 
   7   2  11      890.13      769.09    106.10 o 
   8   2  11       17.45      -25.50     45.81 o 
   9   2  11      129.41       82.80     47.41 o 
  10   2  11      828.22      883.24     61.96 o 
  -8   3  11       33.50      191.83    104.52 o 
  -7   3  11       10.44      112.97     91.03 o 
  -6   3  11       28.45       22.78     16.20 o 
  -5   3  11       17.36       -8.99     80.35 o 
  -4   3  11      379.83      410.23     34.85 o 
  -3   3  11      812.07      866.22     60.96 o 
  -2   3  11      567.95      563.24     43.01 o 
  -1   3  11      103.76      106.16     39.58 o 
   0   3  11     3178.59     3057.66     96.30 o 
   1   3  11     3076.37     3119.72     88.00 o 
   2   3  11     1011.30      897.46    182.87 o 
   3   3  11      795.78      871.19     85.00 o 
   4   3  11     2018.21     1984.21     76.96 o 
   5   3  11     2595.10     2515.18     99.73 o 
   6   3  11     1115.17     1150.54     87.63 o 
   7   3  11      392.98      239.06     49.93 o 
   8   3  11      162.50      130.41     58.92 o 
   9   3  11     1043.65     1059.78     75.58 o 
  10   3  11       41.47       27.74     57.40 o 
  -8   4  11      107.85      178.10    105.93 o 
  -7   4  11      223.65      105.15     90.20 o 
  -6   4  11     1084.79      979.48     88.29 o 
  -5   4  11     2372.31     2438.06    153.13 o 
  -4   4  11     3048.96     3137.88     68.77 o 
  -3   4  11      713.16      756.40     74.48 o 
  -2   4  11     3523.39     3527.70     76.22 o 
  -1   4  11     5593.60     5781.60    123.63 o 
   0   4  11     2735.81     2677.86     89.84 o 
   1   4  11       62.11      118.82     80.94 o 
   2   4  11      290.86      279.92     65.72 o 
   3   4  11      156.34      131.29     49.93 o 
   4   4  11       98.04      118.83     50.22 o 
   5   4  11       17.85       84.98     59.05 o 
   6   4  11        1.51      -47.45     47.45 o 
   7   4  11       22.63      -44.25     93.69 o 
   8   4  11      299.00      352.95     99.53 o 
   9   4  11      657.48      742.06     54.99 o 
  10   4  11       69.18      118.86     51.20 o 
  -6   5  11       17.63       11.41     20.86 o 
  -5   5  11      289.52      242.88     46.22 o 
  -4   5  11        6.59       26.82     33.16 o 
  -3   5  11      451.33      686.75     72.02 o 
  -2   5  11     1712.93     1571.03    109.67 o 
  -1   5  11     2270.85     2316.06     83.95 o 
   0   5  11       22.33       52.59     42.41 o 
   1   5  11       49.26       53.74     66.72 o 
   2   5  11      920.52      984.54     62.40 o 
   3   5  11     3225.69     3311.18    104.79 o 
   4   5  11     5354.68     5285.02    120.38 o 
   5   5  11      697.79      783.89     86.90 o 
   6   5  11      192.07      164.20     50.51 o 
   7   5  11     3897.95     3666.43     97.73 o 
   8   5  11     1177.32     1059.46     67.80 o 
   9   5  11      327.06      264.46     46.16 o 
  10   5  11       56.06        4.17     63.61 o 
  -6   6  11      731.61      674.41     81.03 o 
  -5   6  11        5.09       58.40     24.84 o 
  -4   6  11     1472.37     1583.50     62.78 o 
  -3   6  11      971.80      862.01     49.88 o 
  -2   6  11     1221.44     1319.97     79.99 o 
  -1   6  11       18.26       92.04     75.25 o 
   0   6  11       22.19       43.93     78.23 o 
   1   6  11      225.13      303.30     52.34 o 
   2   6  11      179.73      173.83     91.32 o 
   3   6  11       18.51      -43.42     49.34 o 
   4   6  11      296.07      454.87     59.44 o 
   5   6  11       36.69       41.65     58.14 o 
   6   6  11       59.77      108.12     63.40 o 
   7   6  11      600.58      646.30     60.47 o 
   8   6  11       15.04       79.79     70.92 o 
   9   6  11       31.29      -43.64     43.64 o 
  10   6  11      537.92      527.01    132.81 o 
  -5   7  11        3.84       17.95     25.79 o 
  -4   7  11      432.27      595.09    169.21 o 
  -3   7  11      553.67      662.10     56.09 o 
  -2   7  11       72.78       96.36     40.61 o 
  -1   7  11      111.65       26.68     62.10 o 
   0   7  11     1398.91     1421.18    154.45 o 
   1   7  11     1028.82      856.76     64.57 o 
   2   7  11      115.76      147.39     53.43 o 
   3   7  11       34.22       -7.15    117.34 o 
   4   7  11      736.24      789.38     97.82 o 
   5   7  11     2869.60     2954.56     94.30 o 
   6   7  11     1879.88     2079.24     82.85 o 
   7   7  11      289.21      287.71     56.36 o 
   8   7  11      187.80      259.78    136.89 o 
   9   7  11      631.62      741.75     66.51 o 
  10   7  11      531.65      415.98     59.42 o 
  -5   8  11      802.73      804.72     42.32 o 
  -4   8  11     1319.30     1451.71     66.29 o 
  -3   8  11      301.21      360.20     88.86 o 
  -2   8  11      106.25       86.75     43.37 o 
  -1   8  11     2218.31     2029.79    105.54 o 
   0   8  11      855.35      694.87     88.78 o 
   1   8  11      243.23      259.71     55.73 o 
   2   8  11      922.67      777.30     68.34 o 
   3   8  11      328.18      322.94     76.28 o 
   4   8  11        3.61      -71.01    130.07 o 
   5   8  11        0.64       10.07     95.75 o 
   6   8  11      126.20      134.77     55.24 o 
   7   8  11       41.62       68.24     91.77 o 
   8   8  11      778.67      883.88     67.70 o 
   9   8  11      921.40      846.49    105.22 o 
  -5   9  11       21.24      -28.27     40.38 o 
  -4   9  11      430.20      516.88     62.51 o 
  -3   9  11        3.69      -35.93     45.51 o 
  -2   9  11      144.90       81.23     94.26 o 
  -1   9  11      930.23     1148.46    162.17 o 
   0   9  11     1052.82      899.02    163.93 o 
   1   9  11        3.28       97.82    135.64 o 
   2   9  11      276.75      335.39     89.91 o 
   3   9  11     5890.09     5848.04    203.02 o 
   4   9  11     3090.86     3112.66    103.86 o 
   5   9  11      928.06     1021.64    125.97 o 
   6   9  11       58.90        9.38     64.67 o 
   7   9  11      867.62      735.13    100.95 o 
   8   9  11      503.48      681.73     99.19 o 
   9   9  11      363.71      361.98     72.97 o 
  -5  10  11      103.99      102.36     87.29 o 
  -4  10  11      562.87      543.14     49.12 o 
  -3  10  11     1433.35     1493.78     61.54 o 
  -2  10  11      946.97     1102.15     59.82 o 
  -1  10  11      838.50      775.54     93.28 o 
   0  10  11       95.84      118.49     81.60 o 
   1  10  11       26.36      -81.36     81.36 o 
   2  10  11      709.37      479.97     96.89 o 
   3  10  11      621.65      628.66    104.61 o 
   4  10  11       17.03       96.94     86.88 o 
   5  10  11       23.80      -41.73     84.19 o 
   6  10  11      137.66      132.76     89.61 o 
   7  10  11       45.83      114.29     87.07 o 
   8  10  11      679.57      733.96    103.73 o 
   9  10  11       30.18       82.69     65.92 o 
  -4  11  11       78.37      -17.77     84.24 o 
  -3  11  11      236.30      267.90     93.72 o 
  -2  11  11       49.66       72.87     69.68 o 
  -1  11  11        6.00       -9.68     36.90 o 
   0  11  11     1410.54     1334.87    119.32 o 
   1  11  11     2159.39     2134.70    139.31 o 
   2  11  11      741.77      726.19    108.28 o 
   3  11  11      370.60      421.34    102.95 o 
   4  11  11      510.95      591.43    110.87 o 
   5  11  11      757.93      659.15    113.41 o 
   6  11  11      447.97      611.71    108.52 o 
   8  11  11        1.00      -65.53     65.53 o 
   9  11  11      162.70      152.66     90.64 o 
  -3  12  11      183.04      200.01     54.66 o 
  -2  12  11       33.08       56.77     40.41 o 
  -1  12  11      136.73      186.05     57.80 o 
   0  12  11      396.30      225.97     99.29 o 
   1  12  11      629.96      804.18    200.19 o 
   2  12  11       53.59       88.00     93.77 o 
   3  12  11       32.31       30.93     93.82 o 
   4  12  11      262.71      115.17     98.41 o 
   5  12  11      145.39      110.53     97.92 o 
   6  12  11      305.66      181.47    100.90 o 
   7  12  11       78.33      -44.22     92.59 o 
   8  12  11      117.58       58.42     64.21 o 
  -2  13  11       19.44      -69.58     71.09 o 
  -1  13  11      126.40      108.59    126.14 o 
   0  13  11      822.19      916.35    244.97 o 
   1  13  11       85.73      124.74    128.73 o 
   2  13  11      105.31      105.20    101.24 o 
   3  13  11      421.88      506.65    117.90 o 
   4  13  11      830.26      942.85    130.07 o 
   5  13  11      631.06      786.83    215.63 o 
   6  13  11       26.51      105.49    101.68 o 
   7  13  11      212.01      323.96    111.85 o 
   8  13  11      672.54      364.02    194.42 o 
  -1  14  11      498.06      602.36    187.09 o 
   0  14  11        4.50      -31.76     95.33 o 
   1  14  11       94.89       99.53     91.97 o 
   2  14  11      140.15      204.79     79.04 o 
   3  14  11      318.43      268.60    100.52 o 
   4  14  11       68.39      209.47    113.46 o 
   5  14  11       45.09       85.95    111.21 o 
   6  14  11        8.52      226.09    113.56 o 
   7  14  11       37.44        8.60    103.00 o 
   0  15  11       42.73      -77.93     77.93 o 
   1  15  11      632.84      615.04    100.39 o 
   2  15  11     1115.97     1242.16    116.81 o 
   3  15  11      364.34      198.07     87.69 o 
   4  15  11       23.99       54.34     96.73 o 
   5  15  11      315.23      416.56     91.82 o 
  -3 -13  12       54.24       40.23     89.12 o 
  -2 -13  12       44.46      131.03     98.89 o 
  -1 -13  12      298.30      489.47    147.64 o 
  -5 -12  12       15.72       27.41     38.56 o 
  -4 -12  12      134.22      162.29     64.21 o 
  -3 -12  12      121.88      211.35     70.93 o 
  -2 -12  12       69.38      165.15     72.11 o 
  -1 -12  12      368.71      495.74    104.78 o 
   0 -12  12     1249.93     1483.24    288.87 o 
   1 -12  12      321.51      311.80     85.94 o 
   2 -12  12       93.24      154.01     84.71 o 
  -6 -11  12      795.14      848.28     57.13 o 
  -5 -11  12      963.12     1017.85     48.67 o 
  -4 -11  12      173.82      255.58     68.17 o 
  -3 -11  12       75.22       54.13     32.85 o 
  -2 -11  12      208.51      155.60     29.48 o 
  -1 -11  12      501.81      401.14     77.89 o 
   0 -11  12      923.46      941.36     91.30 o 
   1 -11  12        2.79       39.47    121.33 o 
   2 -11  12        1.00      111.54     75.57 o 
   3 -11  12        0.36      121.04     77.83 o 
  -6 -10  12        7.49      -26.06     61.31 o 
  -5 -10  12       14.08       59.57     38.85 o 
  -4 -10  12        8.12       34.47     66.31 o 
  -3 -10  12      347.08      448.67     46.25 o 
  -2 -10  12     1069.16     1040.23     43.73 o 
  -1 -10  12      523.72      609.33     89.49 o 
   0 -10  12      269.85      242.73     70.26 o 
   1 -10  12      409.51      509.23    134.74 o 
   2 -10  12     1298.22     1284.99     97.34 o 
   3 -10  12      952.45     1104.98    114.18 o 
   4 -10  12       42.92       -4.23     86.12 o 
  -7  -9  12      166.44      125.18     40.99 o 
  -6  -9  12      131.10      118.73     35.39 o 
  -5  -9  12      217.85      206.95     40.02 o 
  -4  -9  12      298.22      288.09     36.72 o 
  -3  -9  12      966.97      910.94     42.99 o 
  -2  -9  12       64.67       65.18     42.12 o 
  -1  -9  12       91.30       57.56     69.82 o 
   0  -9  12       14.41       85.89     61.36 o 
   1  -9  12        6.19        3.64     59.14 o 
   2  -9  12       80.95       80.19     99.73 o 
   3  -9  12       50.81       92.36    135.42 o 
   4  -9  12        3.57       18.31     53.44 o 
   5  -9  12       19.97       61.72     39.03 o 
  -7  -8  12       15.60       27.67     59.91 o 
  -6  -8  12       14.85       68.93     44.25 o 
  -5  -8  12       43.54       59.47     53.93 o 
  -4  -8  12      493.61      500.53     46.34 o 
  -3  -8  12      352.72      376.23     39.65 o 
  -2  -8  12      223.59      215.60     33.59 o 
  -1  -8  12      571.55      557.74     68.91 o 
   0  -8  12     2849.27     2516.72     97.34 o 
   1  -8  12      888.42      870.90     77.29 o 
   2  -8  12      278.67      358.13     82.55 o 
   3  -8  12       94.37      -22.74     76.50 o 
   4  -8  12      881.91      992.25    101.11 o 
   5  -8  12     1001.63     1128.64     96.51 o 
   6  -8  12       40.23       43.57     48.07 o 
  -8  -7  12      159.49      211.67     95.72 o 
  -7  -7  12      146.07      136.87     37.47 o 
  -6  -7  12      743.20      770.24     39.85 o 
  -5  -7  12      735.69      908.78     92.12 o 
  -4  -7  12      586.74      710.44     69.24 o 
  -3  -7  12        3.03       16.84     36.98 o 
  -2  -7  12      982.40     1054.15     50.58 o 
  -1  -7  12     1471.14     1509.59    134.81 o 
   0  -7  12      701.32      671.96    111.48 o 
   1  -7  12      323.57      319.28     79.28 o 
   2  -7  12      661.38      540.03     84.74 o 
   3  -7  12        4.15       85.21     75.64 o 
   4  -7  12       57.58      -52.59     71.39 o 
   5  -7  12       74.84       70.70     54.55 o 
   6  -7  12        0.80      -45.65     45.65 o 
  -8  -6  12        2.94       57.56    156.55 o 
  -7  -6  12       28.12       44.29     27.52 o 
  -6  -6  12      323.60      360.65     32.73 o 
  -5  -6  12        4.05      -35.47     41.60 o 
  -4  -6  12        6.18      -30.37     30.37 o 
  -3  -6  12      207.66      231.54     37.52 o 
  -2  -6  12      837.59     1021.90     89.24 o 
  -1  -6  12      506.21      493.18     56.76 o 
   0  -6  12      564.44      603.29     61.63 o 
   1  -6  12      254.66      234.60     72.00 o 
   2  -6  12     3395.76     3067.91    165.04 o 
   3  -6  12     1532.76     1630.25    158.00 o 
   4  -6  12     1289.80     1101.82    201.09 o 
   5  -6  12        8.89      -61.69     61.71 o 
   6  -6  12      499.01      442.29     69.29 o 
   7  -6  12     1024.94      966.20     77.12 o 
  -8  -5  12      465.73      450.22    107.01 o 
  -7  -5  12      983.08      847.05     77.18 o 
  -6  -5  12      722.11      647.96     39.86 o 
  -5  -5  12        8.37       69.49     28.74 o 
  -4  -5  12     1211.79     1286.22    121.11 o 
  -3  -5  12     1638.32     1600.45     62.03 o 
  -2  -5  12     2555.93     2597.38     57.45 o 
  -1  -5  12        8.10      -10.92     44.64 o 
   0  -5  12       78.08      139.55     56.51 o 
   1  -5  12       31.83       -0.24     64.57 o 
   2  -5  12        0.99       29.44     64.98 o 
   3  -5  12      149.39      203.22     64.50 o 
   4  -5  12       36.32      -19.44     53.61 o 
   5  -5  12      198.10      113.02     71.38 o 
   6  -5  12      162.74      137.54     73.00 o 
   7  -5  12      518.61      598.02    131.73 o 
  -8  -4  12       14.88      144.00     98.26 o 
  -7  -4  12        0.22       41.47     25.90 o 
  -6  -4  12       68.99       87.02     38.34 o 
  -5  -4  12      360.96      272.68     29.74 o 
  -4  -4  12      173.57      238.36     42.15 o 
  -3  -4  12      130.14       96.78     56.84 o 
  -2  -4  12      531.74      516.80    112.19 o 
  -1  -4  12     1416.58     1485.72     79.04 o 
   0  -4  12     1595.17     1654.22     85.78 o 
   1  -4  12     3410.82     3537.90    161.91 o 
   2  -4  12     2053.12     2199.92    104.51 o 
   3  -4  12        9.03       26.16     49.88 o 
   4  -4  12     1273.98     1374.40    159.88 o 
   5  -4  12      805.67      706.17     83.42 o 
   6  -4  12      142.87      353.50    180.35 o 
   7  -4  12        8.55       76.80     50.86 o 
   8  -4  12       62.91       54.09     49.65 o 
  -8  -3  12      562.38      612.05    116.10 o 
  -7  -3  12        7.57        5.96     80.18 o 
  -6  -3  12     1930.19     1846.91     42.46 o 
  -5  -3  12     2366.31     2405.70     49.92 o 
  -4  -3  12     2668.68     2714.05     58.91 o 
  -3  -3  12       68.06       59.66     31.38 o 
  -2  -3  12      297.96      237.58     44.76 o 
  -1  -3  12      401.18      412.55     60.46 o 
   0  -3  12      604.09      705.27     72.38 o 
   1  -3  12      389.73      415.64     70.73 o 
   2  -3  12      185.29      198.42     96.78 o 
   3  -3  12       39.72       53.98     51.57 o 
   4  -3  12        7.67       21.54     50.86 o 
   5  -3  12      159.14      140.39     96.10 o 
   6  -3  12      192.61      175.82    103.42 o 
   7  -3  12      167.73       52.12     58.91 o 
   8  -3  12      325.22      232.22     67.24 o 
  -8  -2  12      132.76      134.18    101.93 o 
  -7  -2  12       58.33      -12.80     84.29 o 
  -6  -2  12      210.57      194.90     40.73 o 
  -5  -2  12      831.35      798.66     83.30 o 
  -4  -2  12        1.43       -4.59     24.82 o 
  -3  -2  12       12.54       45.93     36.69 o 
  -2  -2  12     2910.58     2854.66     93.16 o 
  -1  -2  12     5090.47     4911.62    158.47 o 
   0  -2  12     1687.05     1703.53     71.00 o 
   1  -2  12      930.63      931.09     63.86 o 
   2  -2  12     1798.05     1802.37     79.43 o 
   3  -2  12     5421.66     5480.01    194.92 o 
   4  -2  12     2552.86     2461.23    108.35 o 
   5  -2  12     1377.63     1393.28     76.57 o 
   6  -2  12     1328.33     1326.28    156.53 o 
   7  -2  12     1181.82     1218.65     85.86 o 
   8  -2  12      756.18      618.86     69.05 o 
  -8  -1  12      644.64      784.83    125.97 o 
  -7  -1  12     1579.99     1622.77    132.71 o 
  -6  -1  12     1375.32     1375.10     35.37 o 
  -5  -1  12       10.01       17.60     21.64 o 
  -4  -1  12       40.16       48.78     38.61 o 
  -3  -1  12      622.63      720.66     47.45 o 
  -2  -1  12     1666.19     1649.94     58.68 o 
  -1  -1  12      329.81      399.63     48.02 o 
   0  -1  12       44.18        7.52     52.28 o 
   1  -1  12      202.77      168.00     50.45 o 
   2  -1  12      453.12      501.25     58.74 o 
   3  -1  12       14.84       65.16     63.18 o 
   4  -1  12       18.66       20.34     73.46 o 
   5  -1  12      119.59      118.37    100.85 o 
   6  -1  12     1708.16     1548.62     92.40 o 
   7  -1  12      158.98      213.48     54.02 o 
   8  -1  12      360.51      277.48     54.35 o 
   9  -1  12       86.25      110.06     51.58 o 
  -8   0  12      154.50      384.60    113.21 o 
  -7   0  12        8.09     -115.51    163.93 o 
  -6   0  12       25.72       51.28     28.46 o 
  -5   0  12       79.50       89.91     27.37 o 
  -4   0  12      655.94      738.51     33.09 o 
  -3   0  12      257.65      338.43     55.42 o 
  -2   0  12       20.28       12.97     42.80 o 
  -1   0  12      420.46      434.27     47.35 o 
   0   0  12     1080.24     1131.97    113.02 o 
   1   0  12     1040.21      942.60     61.39 o 
   2   0  12     1034.05     1153.26     70.83 o 
   3   0  12      132.46      198.33     64.72 o 
   4   0  12      511.86      455.11     73.83 o 
   5   0  12     1622.38     1576.02    145.29 o 
   6   0  12     1366.99     1420.07     87.96 o 
   7   0  12      172.17      160.52     63.50 o 
   8   0  12       45.68        4.46     60.98 o 
   9   0  12        6.09        6.18     77.76 o 
  -8   1  12      643.07      594.17    125.33 o 
  -7   1  12      172.89      229.02    170.97 o 
  -6   1  12      383.96      414.81     53.87 o 
  -5   1  12     2978.16     2977.41     48.10 o 
  -4   1  12     2919.23     2896.96    111.93 o 
  -3   1  12      745.05      747.74     36.83 o 
  -2   1  12        6.77       20.54     35.26 o 
  -1   1  12     2948.94     3130.32     93.36 o 
   0   1  12     1996.74     2104.49     71.84 o 
   1   1  12     1013.98      946.48     74.66 o 
   2   1  12      445.80      594.92     71.94 o 
   3   1  12       11.11       41.83     82.36 o 
   4   1  12        9.41      -90.79     90.79 o 
   5   1  12      872.06      849.72     64.36 o 
   6   1  12     1714.27     1649.71     73.78 o 
   7   1  12       17.52       60.54     59.05 o 
   8   1  12      705.59      342.11    197.02 o 
   9   1  12      823.14      876.70     68.21 o 
  -8   2  12       21.36     -109.99    109.99 o 
  -7   2  12      124.86      146.15    169.45 o 
  -6   2  12       92.31       86.89     24.09 o 
  -5   2  12      440.70      414.80     46.48 o 
  -4   2  12        5.66       26.30     37.71 o 
  -3   2  12     1068.25      995.97     45.99 o 
  -2   2  12      679.80      676.95     46.35 o 
  -1   2  12     1462.98     1573.25    243.33 o 
   0   2  12     1393.77     1367.28     63.56 o 
   1   2  12     1801.31     1627.57     86.01 o 
   2   2  12      174.00      297.91    125.84 o 
   3   2  12     4102.65     4168.71    127.63 o 
   4   2  12     2020.53     1934.86     95.29 o 
   5   2  12     1439.67     1286.95     98.73 o 
   6   2  12       71.87       69.25     49.72 o 
   7   2  12      143.66      133.93     68.99 o 
   8   2  12      486.03      514.83     73.50 o 
   9   2  12       61.89      133.37     45.66 o 
  -8   3  12      241.23      242.55    110.18 o 
  -7   3  12      855.10     1239.88    127.19 o 
  -6   3  12     1490.83     1482.63     66.08 o 
  -5   3  12       46.64       33.98     37.04 o 
  -4   3  12      145.15      146.13     27.49 o 
  -3   3  12      909.07      854.36     48.88 o 
  -2   3  12     2082.58     2042.95    120.86 o 
  -1   3  12      835.87      782.56     66.55 o 
   0   3  12      718.26      706.20     68.38 o 
   1   3  12       39.23      135.90     48.90 o 
   2   3  12      183.50       53.59     59.49 o 
   3   3  12      245.23      185.07     53.64 o 
   4   3  12      168.32      112.49     52.49 o 
   5   3  12      129.77      133.76     61.84 o 
   6   3  12       66.09      169.70     52.40 o 
   7   3  12      583.18      761.81     83.11 o 
   8   3  12      201.94      212.30     51.92 o 
   9   3  12      209.87      231.37     47.53 o 
  -7   4  12       26.81       89.08     92.94 o 
  -6   4  12        7.88       28.11     17.57 o 
  -5   4  12        6.43      -16.11     30.18 o 
  -4   4  12      580.57      644.69     42.41 o 
  -3   4  12     1043.25     1076.70     67.86 o 
  -2   4  12     2893.35     2935.06    117.31 o 
  -1   4  12     1024.46     1073.03     70.66 o 
   0   4  12      564.22      587.67     54.77 o 
   1   4  12     3227.38     3315.81     93.19 o 
   2   4  12     2928.25     2930.00    180.47 o 
   3   4  12     1789.79     1690.59    142.41 o 
   4   4  12        5.49       59.93     53.04 o 
   5   4  12     1187.94     1170.06     70.98 o 
   6   4  12     2404.51     2456.98    216.00 o 
   7   4  12     1048.68     1058.10    116.03 o 
   8   4  12      197.21      207.39     52.63 o 
   9   4  12      194.54      263.18     59.22 o 
  -6   5  12       45.20       52.28     81.94 o 
  -5   5  12     2556.73     2515.36    110.09 o 
  -4   5  12      761.53      803.29     94.72 o 
  -3   5  12     1315.00     1407.01     45.42 o 
  -2   5  12      681.73      714.92     88.81 o 
  -1   5  12      664.34      628.74     52.55 o 
   0   5  12      186.11      278.35     49.96 o 
   1   5  12       49.64       -2.87     57.76 o 
   2   5  12      439.77      482.58     76.35 o 
   3   5  12      251.70      180.08     55.88 o 
   4   5  12       78.95       70.89     54.04 o 
   5   5  12      398.72      396.68     59.54 o 
   6   5  12      754.27      859.27     66.01 o 
   7   5  12       16.49       18.32    122.77 o 
   8   5  12      205.25      273.96     85.46 o 
   9   5  12     1204.80     1181.47    111.25 o 
  -6   6  12       22.93      -31.66     83.85 o 
  -5   6  12      330.46      355.48     38.67 o 
  -4   6  12       41.34       13.30     49.80 o 
  -3   6  12       82.63      -16.32     38.57 o 
  -2   6  12        7.98      -35.03     47.97 o 
  -1   6  12     1658.03     1516.55     66.44 o 
   0   6  12     2107.72     2302.39     79.74 o 
   1   6  12     1169.33     1042.66    205.42 o 
   2   6  12        3.17       21.24     62.20 o 
   3   6  12     2326.73     2448.93     91.16 o 
   4   6  12     2083.97     2065.86    103.39 o 
   5   6  12     2974.54     2876.97     96.29 o 
   6   6  12      808.17      649.27     96.16 o 
   7   6  12      106.74      201.28     97.00 o 
   8   6  12      511.07      555.71    123.13 o 
   9   6  12      753.35      702.49     84.46 o 
  -5   7  12      526.86      599.18     41.70 o 
  -4   7  12       23.06       27.47     39.96 o 
  -3   7  12       10.29       -8.36     39.34 o 
  -2   7  12      461.90      598.17     72.56 o 
  -1   7  12      729.10      824.43     71.06 o 
   0   7  12      219.84      152.51     89.85 o 
   1   7  12      224.62      284.29     69.25 o 
   2   7  12       77.99       12.94     51.56 o 
   3   7  12       19.96      -24.65     55.53 o 
   4   7  12      157.00       95.44     56.78 o 
   5   7  12       44.67       53.96     59.00 o 
   6   7  12        3.30      -38.61     53.84 o 
   7   7  12      953.73      931.02     80.11 o 
   8   7  12     1168.74     1370.26    115.58 o 
   9   7  12      537.37      381.27     63.52 o 
  -5   8  12      316.42      246.15    154.45 o 
  -4   8  12       26.03       37.36     31.40 o 
  -3   8  12      618.81      615.14     90.13 o 
  -2   8  12      736.13      776.78     69.78 o 
  -1   8  12      540.96      509.00     79.69 o 
   0   8  12      290.74      250.03     79.30 o 
   1   8  12     1907.86     1869.38    159.73 o 
   2   8  12     2269.16     2267.28    111.16 o 
   3   8  12      825.55      853.67     86.11 o 
   4   8  12      557.28      629.72    165.77 o 
   5   8  12      177.03      157.48     71.85 o 
   6   8  12     1553.53     1540.46    163.86 o 
   7   8  12      438.51      398.21     65.70 o 
   8   8  12       21.96        9.47     67.00 o 
   9   8  12        2.97       61.67     49.68 o 
  -5   9  12      161.71      127.86     36.88 o 
  -4   9  12     1947.47     1926.05     97.66 o 
  -3   9  12     1424.28     1383.00     65.79 o 
  -2   9  12      654.43      534.07     65.18 o 
  -1   9  12       58.80      122.69     72.90 o 
   0   9  12      789.72      741.44     95.33 o 
   1   9  12      562.17      447.97     93.67 o 
   2   9  12      141.31       61.13    145.27 o 
   3   9  12      657.70      679.07     72.66 o 
   4   9  12       55.34       38.33     58.60 o 
   5   9  12       10.52       19.52     57.30 o 
   6   9  12      124.89      148.94     75.01 o 
   7   9  12      100.20      243.64     64.10 o 
   8   9  12       11.97       -3.47     82.04 o 
   9   9  12      141.61      293.72     74.37 o 
  -4  10  12      600.17      569.35     63.09 o 
  -3  10  12      225.94      208.79     52.33 o 
  -2  10  12       37.73      126.46     48.10 o 
  -1  10  12      897.55      866.82    101.73 o 
   0  10  12     1741.96     1654.62    121.72 o 
   1  10  12     2336.95     2517.53    138.77 o 
   2  10  12      402.12      376.58     99.63 o 
   3  10  12      130.35       58.05     89.96 o 
   4  10  12     3171.52     3016.76    165.35 o 
   5  10  12     1395.36     1697.13    133.64 o 
   6  10  12      633.37      887.44    116.00 o 
   9  10  12      475.16      473.68    149.40 o 
  -4  11  12      102.95       52.08     96.41 o 
  -3  11  12       53.95      -20.25     80.45 o 
  -2  11  12      164.07      148.43     48.70 o 
  -1  11  12       52.39      120.97     54.59 o 
   0  11  12       42.59      -88.05     88.05 o 
   1  11  12      156.69      198.48    161.69 o 
   2  11  12      147.69      147.27     94.70 o 
   3  11  12       12.00       28.83     91.81 o 
   4  11  12        1.17      156.85    100.61 o 
   5  11  12      209.12      286.77    103.83 o 
   6  11  12        2.44       74.91     94.21 o 
   7  11  12       28.56      -95.77     95.77 o 
   8  11  12      712.77      621.33    116.00 o 
  -3  12  12       20.11      -58.49     58.49 o 
  -2  12  12      191.98      273.30     62.33 o 
  -1  12  12      137.75      166.21     53.98 o 
   0  12  12      149.08       20.18     88.64 o 
   1  12  12      275.06      399.25    108.87 o 
   2  12  12      714.49      760.15    120.25 o 
   3  12  12      781.84      793.57    210.01 o 
   4  12  12      434.07      326.16    111.50 o 
   5  12  12       47.54      240.21    109.35 o 
   6  12  12      590.89      531.38    118.44 o 
   8  12  12      251.84      439.57    113.90 o 
  -2  13  12      241.41      360.80     88.51 o 
  -1  13  12       53.75       28.54     62.77 o 
   0  13  12      129.46      183.50    152.33 o 
   1  13  12      226.53      294.25    111.11 o 
   2  13  12       69.33       13.73    100.17 o 
   3  13  12       38.89      106.23    105.25 o 
   4  13  12       69.39       43.10    107.25 o 
   5  13  12       16.21       20.62    102.07 o 
   7  13  12      239.47      277.83    113.90 o 
  -1  14  12       65.07      261.57    112.53 o 
   0  14  12      538.81      652.81    159.07 o 
   1  14  12     1218.38     1088.34    155.38 o 
   2  14  12      350.60      476.33     88.84 o 
   3  14  12        5.41       18.57    108.62 o 
   4  14  12      597.26      734.55    139.31 o 
   5  14  12     1174.79     1273.79    154.89 o 
   6  14  12      330.99      390.51    128.17 o 
   2  15  12       71.85      -36.25     81.06 o 
   3  15  12       16.64      -16.15    118.54 o 
   4  15  12       73.48      324.10     92.74 o 
  -3 -12  13      577.81      507.78     96.18 o 
  -2 -12  13       13.55       53.56     85.95 o 
  -1 -12  13        7.19       81.02     91.69 o 
   0 -12  13       28.00      145.48    124.23 o 
  -5 -11  13        4.68        9.04     48.58 o 
  -4 -11  13      226.01      146.24     36.71 o 
  -3 -11  13      737.00      777.96    190.70 o 
  -2 -11  13      135.63       79.65     48.21 o 
  -1 -11  13       81.57       22.84     68.26 o 
   0 -11  13      617.27      620.80    133.59 o 
   1 -11  13      929.73      854.10    122.69 o 
   2 -11  13      510.85      639.80    153.92 o 
  -6 -10  13      211.37      289.47     65.58 o 
  -5 -10  13      597.11      579.63     46.43 o 
  -4 -10  13      440.13      419.45     65.25 o 
  -3 -10  13       63.93       84.40     54.69 o 
  -2 -10  13        5.19       36.42     42.03 o 
  -1 -10  13       23.94       43.46     28.05 o 
   0 -10  13      231.74      162.21     29.03 o 
   1 -10  13       46.27      -24.89    100.58 o 
   2 -10  13       18.36       42.11     85.19 o 
   3 -10  13       13.15      -75.78     75.78 o 
  -6  -9  13      197.67      255.59     70.01 o 
  -5  -9  13      237.07      168.56     59.04 o 
  -4  -9  13      495.34      538.44     77.47 o 
  -3  -9  13       17.63       50.08     41.31 o 
  -2  -9  13      220.03      250.91     53.24 o 
  -1  -9  13     1066.07      952.17     43.34 o 
   0  -9  13     1018.43      885.96     82.42 o 
   1  -9  13      227.36      111.51     82.27 o 
   2  -9  13       99.72      163.58     71.30 o 
   3  -9  13      638.48      741.28     88.01 o 
   4  -9  13     1012.20      929.77     54.86 o 
  -7  -8  13      571.96      608.72     82.30 o 
  -6  -8  13      823.67      937.72    126.63 o 
  -5  -8  13      111.72      128.10     36.12 o 
  -4  -8  13        6.21       -6.00     33.03 o 
  -3  -8  13       75.85       -7.10     32.14 o 
  -2  -8  13      125.65      131.13     34.49 o 
  -1  -8  13       91.92      158.91     46.39 o 
   0  -8  13       60.37      115.47     62.20 o 
   1  -8  13        0.87        9.22     60.06 o 
   2  -8  13      179.20      172.40     67.96 o 
   3  -8  13      115.13      206.09    133.69 o 
   4  -8  13      196.13        1.06     82.23 o 
   5  -8  13       26.55      -26.00     63.29 o 
  -7  -7  13      185.27       71.25     33.08 o 
  -6  -7  13       63.07      -21.72     66.94 o 
  -5  -7  13       27.55       28.17     32.58 o 
  -4  -7  13      600.93      699.42     60.18 o 
  -3  -7  13      776.07      889.69     55.73 o 
  -2  -7  13      927.90      850.34     61.99 o 
  -1  -7  13      392.77      373.40     61.45 o 
   0  -7  13      705.35      732.18     70.69 o 
   1  -7  13     4289.75     4308.06    125.53 o 
   2  -7  13     1524.23     1678.40    109.83 o 
   3  -7  13      592.49      868.15    218.90 o 
   4  -7  13       77.63       51.19     63.78 o 
   5  -7  13      186.94      116.74     48.12 o 
   6  -7  13      499.25      353.44     85.42 o 
  -7  -6  13      205.99      188.26     86.54 o 
  -6  -6  13        1.67       14.83     35.46 o 
  -5  -6  13      575.35      522.98     53.98 o 
  -4  -6  13     2025.71     2068.56     63.80 o 
  -3  -6  13     1049.59      932.20     56.59 o 
  -2  -6  13      152.65      156.22     35.64 o 
  -1  -6  13      105.24       89.63     51.54 o 
   0  -6  13     1105.93     1292.32     93.71 o 
   1  -6  13       28.90       22.93     54.69 o 
   2  -6  13      344.55      360.94     82.35 o 
   3  -6  13      128.13      164.49     79.79 o 
   4  -6  13      308.93      315.91     68.09 o 
   5  -6  13      212.93      256.09     68.63 o 
   6  -6  13      439.09      544.75    141.49 o 
  -8  -5  13        3.54      -95.82     98.36 o 
  -7  -5  13        7.07      -90.69     90.69 o 
  -6  -5  13      508.47      443.12     32.90 o 
  -5  -5  13      125.76      138.33     35.73 o 
  -4  -5  13      228.59      205.61     34.66 o 
  -3  -5  13       99.61      171.88     34.72 o 
  -2  -5  13     2033.21     1948.14     68.02 o 
  -1  -5  13      616.80      716.53     60.79 o 
   0  -5  13     1282.06     1364.43     91.55 o 
   1  -5  13     1920.35     1743.02    210.72 o 
   2  -5  13      356.48      314.70    109.81 o 
   3  -5  13      305.49      339.56     64.70 o 
   4  -5  13     1630.58     1760.83     89.34 o 
   5  -5  13      730.16      647.08     73.20 o 
   6  -5  13        3.75      -60.26     60.26 o 
   7  -5  13      115.45      152.02     56.69 o 
  -8  -4  13       18.35       54.63     98.60 o 
  -7  -4  13      540.32      424.27    101.10 o 
  -6  -4  13     1839.90     1699.65    116.78 o 
  -5  -4  13     2585.78     2536.59     53.38 o 
  -4  -4  13      730.65      653.33     38.48 o 
  -3  -4  13      278.01      397.63     77.36 o 
  -2  -4  13      397.18      420.77     59.26 o 
  -1  -4  13      875.70      880.03     61.00 o 
   0  -4  13       27.58      -48.00     63.07 o 
   1  -4  13       21.14      -40.50     64.70 o 
   2  -4  13      388.85      335.74     77.66 o 
   3  -4  13       74.68       14.14     59.07 o 
   4  -4  13       42.37      -20.39     55.22 o 
   5  -4  13      110.31       89.19     59.21 o 
   6  -4  13      193.85      182.44     61.72 o 
   7  -4  13      183.07      115.71     59.93 o 
  -8  -3  13      103.63       76.91    103.88 o 
  -7  -3  13      301.13      378.68    102.56 o 
  -6  -3  13      197.14      171.39     34.80 o 
  -5  -3  13       83.48       63.15     60.02 o 
  -4  -3  13      444.40      383.84     34.25 o 
  -3  -3  13      499.60      605.70    121.85 o 
  -2  -3  13     5094.65     5162.75    121.67 o 
  -1  -3  13     1196.68     1190.26     78.35 o 
   0  -3  13       14.47       48.18     62.04 o 
   1  -3  13     1367.83     1334.67     93.82 o 
   2  -3  13     4035.91     4308.55    205.37 o 
   3  -3  13     1240.47     1344.72     77.25 o 
   4  -3  13        4.71      -23.55     65.84 o 
   5  -3  13      227.32      184.97     60.65 o 
   6  -3  13      466.70      366.65     78.85 o 
   7  -3  13      388.76       88.63    137.55 o 
   8  -3  13       71.73       55.10     46.42 o 
  -8  -2  13     1123.20     1548.54    251.30 o 
  -7  -2  13      736.74      467.71    181.82 o 
  -6  -2  13       21.92        3.43     43.31 o 
  -5  -2  13      297.82      359.70     33.91 o 
  -4  -2  13     1032.85     1119.28     39.90 o 
  -3  -2  13      267.41      315.91     46.30 o 
  -2  -2  13       15.23       -0.21     46.24 o 
  -1  -2  13       39.17       15.52     66.36 o 
   0  -2  13      236.89      258.75     76.76 o 
   1  -2  13      374.30      590.19    132.56 o 
   2  -2  13      343.80      439.71     77.81 o 
   3  -2  13       49.12       34.96     52.45 o 
   4  -2  13        8.28       -6.51     51.19 o 
   5  -2  13     1001.20     1025.83    135.03 o 
   6  -2  13      573.57      604.06     67.05 o 
   7  -2  13      124.75      296.90    137.35 o 
   8  -2  13        2.32      -51.95     53.26 o 
  -8  -1  13       42.55      184.90    197.01 o 
  -7  -1  13        1.14       24.14    155.77 o 
  -6  -1  13       66.19       47.99     23.45 o 
  -5  -1  13       88.11      128.72     48.32 o 
  -4  -1  13      787.69      795.77     53.19 o 
  -3  -1  13      983.11     1043.71     70.90 o 
  -2  -1  13      131.90       52.40     40.01 o 
  -1  -1  13     2926.25     2916.32    100.53 o 
   0  -1  13     3109.47     3082.02     88.74 o 
   1  -1  13     1827.94     1727.05     76.91 o 
   2  -1  13       11.49       45.78     63.54 o 
   3  -1  13      765.35      791.51     83.06 o 
   4  -1  13     1447.71     1408.60    161.61 o 
   5  -1  13     1711.21     1764.12     82.29 o 
   6  -1  13     1141.33     1043.41    136.42 o 
   7  -1  13       90.71      106.62     66.93 o 
   8  -1  13      116.53       38.94     51.63 o 
  -8   0  13       74.18      296.11    201.02 o 
  -7   0  13      294.60      300.26    102.07 o 
  -6   0  13     1100.30     1133.44     35.92 o 
  -5   0  13     1139.70     1025.04     65.58 o 
  -4   0  13      695.60      717.90     66.11 o 
  -3   0  13        8.66        8.55     33.46 o 
  -2   0  13     1968.36     1854.08     63.93 o 
  -1   0  13     1112.83     1150.81    113.41 o 
   0   0  13      535.84      530.81     55.32 o 
   1   0  13       55.09       54.16     48.52 o 
   2   0  13       45.49       66.79     64.97 o 
   3   0  13      289.41      184.64     76.69 o 
   4   0  13      493.25      419.62     61.42 o 
   5   0  13     1354.07     1425.23    129.09 o 
   6   0  13      146.39      105.68     68.51 o 
   7   0  13      577.21      517.67     79.01 o 
   8   0  13     1164.87     1273.67     90.64 o 
   9   0  13      601.03      478.67     80.93 o 
  -8   1  13        0.15      -12.85    180.16 o 
  -7   1  13       40.72       37.09     93.42 o 
  -6   1  13      144.78      101.89     24.18 o 
  -5   1  13      138.08      108.62     39.15 o 
  -4   1  13       86.95       93.45     35.65 o 
  -3   1  13     2417.73     2405.08     54.06 o 
  -2   1  13      586.84      656.61    137.89 o 
  -1   1  13      378.63      515.84    103.12 o 
   0   1  13        4.91      -43.90     58.98 o 
   1   1  13       26.01       34.65     55.95 o 
   2   1  13     1143.28     1272.16     88.60 o 
   3   1  13     1899.23     1924.06    166.13 o 
   4   1  13      542.86      885.84     66.75 o 
   5   1  13      127.79      176.37     55.19 o 
   6   1  13       29.25      -23.43     63.44 o 
   7   1  13      343.36      368.67     68.38 o 
   8   1  13       24.18      -10.27    137.21 o 
   9   1  13       57.61      126.48     49.19 o 
  -7   2  13      923.38     1128.67    129.63 o 
  -6   2  13      389.02      403.23     67.31 o 
  -5   2  13      300.29      286.64     27.37 o 
  -4   2  13      404.97      420.52     32.52 o 
  -3   2  13     1123.79     1180.46     60.79 o 
  -2   2  13     1241.05     1225.57     55.40 o 
  -1   2  13     1192.49     1286.47     62.65 o 
   0   2  13       98.73      121.77    126.85 o 
   1   2  13      185.85      191.36     56.63 o 
   2   2  13      118.34      144.72     55.11 o 
   3   2  13     1363.01     1421.99     76.97 o 
   4   2  13       24.17       -1.65     52.67 o 
   5   2  13     1219.52     1155.56     75.52 o 
   6   2  13      549.88      467.00     62.58 o 
   7   2  13      355.17      345.19     59.27 o 
   8   2  13       33.77       97.13     64.34 o 
   9   2  13      492.76      438.73     63.76 o 
  -7   3  13       73.07       11.82    165.74 o 
  -6   3  13       82.96      159.21     56.44 o 
  -5   3  13     1341.92     1257.65     49.19 o 
  -4   3  13      951.43      870.68     55.21 o 
  -3   3  13     2137.44     2245.53     52.96 o 
  -2   3  13      211.31      305.00     43.71 o 
  -1   3  13     1660.26     1602.10     66.42 o 
   0   3  13     3866.46     3750.83    116.82 o 
   1   3  13     6475.96     6354.02    133.79 o 
   2   3  13     2556.73     2503.04     90.24 o 
   3   3  13     1024.36     1046.35     72.88 o 
   4   3  13     1138.03     1180.51     73.71 o 
   5   3  13     2642.65     2704.53     92.84 o 
   6   3  13     1221.51     1239.51    182.26 o 
   7   3  13       68.03      117.86     79.89 o 
   8   3  13       30.04      -72.56     72.56 o 
   9   3  13      129.21       57.28     53.92 o 
  -6   4  13      573.74      576.38    181.91 o 
  -5   4  13      422.83      423.54     67.31 o 
  -4   4  13      707.91      702.67     81.19 o 
  -3   4  13      502.53      569.73     44.24 o 
  -2   4  13     1420.83     1332.85    164.10 o 
  -1   4  13      112.45      131.50     56.86 o 
   0   4  13       48.55       68.22     48.16 o 
   1   4  13       93.78       23.93     49.75 o 
   2   4  13       42.46       82.12     53.79 o 
   3   4  13       44.74       -2.49     52.25 o 
   4   4  13      736.76      744.74     68.61 o 
   5   4  13      374.96      315.72     60.69 o 
   6   4  13       96.70      144.14     56.68 o 
   7   4  13      394.75      260.73     89.17 o 
   8   4  13      521.68      377.75     83.31 o 
   9   4  13      654.40      593.71     84.53 o 
  -6   5  13       88.47       74.17    156.16 o 
  -5   5  13       22.98       47.88     80.21 o 
  -4   5  13      303.75      293.90     60.47 o 
  -3   5  13      158.85      186.07     37.61 o 
  -2   5  13      140.64      161.95     53.31 o 
  -1   5  13     1394.39     1335.98     65.96 o 
   0   5  13     1899.24     1986.96     76.69 o 
   1   5  13       17.91      -13.14     74.91 o 
   2   5  13     1968.19     2032.95    108.11 o 
   3   5  13     3560.76     3429.41    106.22 o 
   4   5  13     2135.28     2111.02     89.80 o 
   5   5  13       65.95       19.57     53.14 o 
   6   5  13      312.34      252.86     60.40 o 
   7   5  13      243.93      275.04     61.19 o 
   8   5  13      555.18      425.99    121.59 o 
   9   5  13      221.08      205.91     76.47 o 
  -5   6  13       55.70        4.52     64.79 o 
  -4   6  13      606.37      549.85     67.45 o 
  -3   6  13      229.59      250.96     47.01 o 
  -2   6  13      308.94      305.66     47.06 o 
  -1   6  13      127.26      202.56     48.48 o 
   0   6  13        0.21      -18.00     47.78 o 
   1   6  13      350.87      316.82     72.65 o 
   2   6  13        1.73      -29.02     68.68 o 
   3   6  13      219.44      237.51     99.97 o 
   4   6  13       33.02       54.82     55.33 o 
   5   6  13      165.76      181.90     72.32 o 
   6   6  13      342.47      345.98     65.84 o 
   7   6  13     1380.39     1322.29    104.88 o 
   8   6  13      604.99      585.65     74.12 o 
   9   6  13       53.67      -10.42    102.59 o 
  -5   7  13       77.84       51.05     35.13 o 
  -4   7  13      405.20      407.48     85.83 o 
  -3   7  13      641.77      530.81     53.21 o 
  -2   7  13      769.78      405.90    125.28 o 
  -1   7  13      123.46      123.17     49.31 o 
   0   7  13     2316.68     2402.69     85.03 o 
   1   7  13     2969.26     3044.26    120.54 o 
   2   7  13     1504.77     1750.93    189.68 o 
   3   7  13      112.15      193.33     60.64 o 
   4   7  13      637.82      603.95     70.19 o 
   5   7  13      966.69     1223.39    197.99 o 
   6   7  13     1066.63     1162.95    153.40 o 
   7   7  13       30.03       25.03     56.67 o 
   8   7  13       10.98      -42.84     92.84 o 
   9   7  13       17.13       28.17     56.81 o 
  -5   8  13      350.18      279.04     51.89 o 
  -4   8  13     1191.45     1150.54     76.52 o 
  -3   8  13      363.90      412.97     53.05 o 
  -2   8  13       45.19      -23.07     89.17 o 
  -1   8  13      172.24      290.98     76.86 o 
   0   8  13      375.97      339.19     71.98 o 
   1   8  13      357.37      247.09     72.50 o 
   2   8  13       49.36       38.13    147.52 o 
   3   8  13      261.00      299.87     64.67 o 
   4   8  13      354.51      387.89     82.35 o 
   5   8  13      235.04      234.93     65.46 o 
   6   8  13       30.62      -28.51     59.63 o 
   7   8  13        5.84       67.23    103.29 o 
   8   8  13      558.82      685.00     75.03 o 
   9   8  13      436.58      247.93    139.41 o 
  -5   9  13      370.09      167.27     40.30 o 
  -4   9  13      135.29      165.25     61.37 o 
  -3   9  13       21.15       -2.54     44.51 o 
  -2   9  13      741.53      847.79     66.62 o 
  -1   9  13     1585.01     1475.84    107.69 o 
   0   9  13     1255.77     1206.75    109.16 o 
   1   9  13       11.22      -86.63     86.63 o 
   2   9  13      216.83      238.88     64.91 o 
   3   9  13     3334.93     3038.51    246.36 o 
   4   9  13     1408.42     1491.53     90.64 o 
   5   9  13      194.09      298.98     87.46 o 
   6   9  13        0.41       24.87     99.43 o 
   7   9  13      684.26      715.45     77.90 o 
   8   9  13      140.27       -9.04     81.65 o 
   9   9  13       32.88       32.38    161.66 o 
  -4  10  13      132.14        8.09     42.16 o 
  -3  10  13      714.56      758.41    152.47 o 
  -2  10  13      450.12      578.04     83.16 o 
  -1  10  13       72.40      148.88    142.48 o 
   0  10  13        1.53     -158.07    158.07 o 
   1  10  13       43.00      136.03    158.41 o 
   2  10  13       23.40       24.58     87.41 o 
   3  10  13        3.73      132.22     96.55 o 
   4  10  13       12.05       34.59     91.52 o 
   5  10  13        1.52       -6.11     90.69 o 
   6  10  13       70.53       63.28    170.72 o 
   7  10  13      409.32      365.05    109.74 o 
   8  10  13      754.13     1017.85    126.26 o 
  -3  11  13      415.88      352.43     58.12 o 
  -2  11  13      154.57      107.36     68.32 o 
  -1  11  13       97.61      207.17     54.03 o 
   0  11  13      848.93      837.45    113.85 o 
   1  11  13     1038.27     1062.85    123.08 o 
   2  11  13      864.34      886.66    125.19 o 
   3  11  13     1725.58     1199.33    228.63 o 
   4  11  13      223.55      305.98    108.08 o 
   5  11  13      864.14      683.93    120.49 o 
   6  11  13      319.13      210.45    107.84 o 
   8  11  13       24.42      -90.59    100.90 o 
  -2  12  13        1.56       60.53     90.93 o 
  -1  12  13       73.72      -12.71     59.60 o 
   0  12  13       31.60       10.07     90.00 o 
   1  12  13        3.55     -101.14    101.14 o 
   2  12  13       38.02     -102.32    102.32 o 
   3  12  13       31.98      -27.41     98.60 o 
   5  12  13      238.97      411.08    118.49 o 
   7  12  13       19.88       97.48    107.35 o 
  -1  13  13      496.34      434.60    130.88 o 
   0  13  13      456.00      496.13     99.70 o 
   1  13  13      344.24      267.13    204.34 o 
   2  13  13       27.62      217.19    115.46 o 
   3  13  13      277.93      269.28    119.18 o 
   4  13  13     1292.30     1528.41    154.99 o 
   6  13  13       31.30      -25.51    108.08 o 
   0  14  13        7.53      121.85     77.20 o 
   1  14  13       98.36      175.27     82.41 o 
   2  14  13        0.36      261.46    216.70 o 
   3  14  13        2.42     -125.48    125.48 o 
   4  14  13      131.88      133.15    120.15 o 
   5  14  13       11.95      -97.48    120.35 o 
  -4 -11  14       11.23       70.46     54.11 o 
  -3 -11  14       73.11       70.24     51.24 o 
  -2 -11  14      100.55      142.18     73.44 o 
  -1 -11  14        0.73       19.22     88.98 o 
   0 -11  14        5.62      -25.80     87.98 o 
   1 -11  14        0.90      -80.53     80.53 o 
  -5 -10  14      171.18      292.07     66.22 o 
  -4 -10  14        9.43        8.64     55.60 o 
  -3 -10  14      533.68      573.23     91.50 o 
  -2 -10  14      812.30      852.18     67.18 o 
  -1 -10  14      831.80      753.98     43.29 o 
   0 -10  14       18.97       83.20     89.37 o 
   1 -10  14       67.01        3.97    116.61 o 
   2 -10  14      280.14      309.62    108.92 o 
   3 -10  14      442.71      413.76    110.22 o 
  -6  -9  14        9.23      110.04     83.14 o 
  -5  -9  14       59.51       44.44     45.74 o 
  -4  -9  14      283.37      226.25    101.56 o 
  -3  -9  14       42.31       89.06     47.16 o 
  -2  -9  14        9.12       55.77     52.41 o 
  -1  -9  14       31.61       41.40     53.71 o 
   0  -9  14        3.31       30.02     64.63 o 
   1  -9  14       48.85       31.05     96.58 o 
   2  -9  14       10.64       41.65     71.69 o 
   3  -9  14       64.96      -36.41    151.64 o 
   4  -9  14       21.50       12.34     57.05 o 
  -6  -8  14       75.52       57.59     40.81 o 
  -5  -8  14      535.41      602.43    103.85 o 
  -4  -8  14     1406.47     1451.55     73.63 o 
  -3  -8  14      851.01      948.89     64.50 o 
  -2  -8  14       24.89      -33.15     49.37 o 
  -1  -8  14      142.43      180.24     36.67 o 
   0  -8  14     2144.15     2161.24    101.63 o 
   1  -8  14     1273.76     1380.39    110.21 o 
   2  -8  14      149.67      209.61    101.22 o 
   3  -8  14       63.35      150.87     74.54 o 
   4  -8  14      756.56      904.14    187.88 o 
   5  -8  14      632.51      560.99     57.03 o 
  -6  -7  14      404.29      317.02     42.94 o 
  -5  -7  14      811.38      953.59     53.49 o 
  -4  -7  14      490.26      562.19     84.53 o 
  -3  -7  14       37.14       40.83     39.95 o 
  -2  -7  14        4.28       10.60     34.05 o 
  -1  -7  14      267.61      224.20     78.27 o 
   0  -7  14       36.27      -43.61     59.81 o 
   1  -7  14     1112.61     1020.88     84.19 o 
   2  -7  14        0.05      -69.18     69.18 o 
   3  -7  14      386.46      451.81     77.98 o 
   4  -7  14      740.07      662.88    104.41 o 
   5  -7  14      319.52      410.13     80.87 o 
  -7  -6  14      224.93      298.35     97.19 o 
  -6  -6  14      358.00      487.97     81.51 o 
  -5  -6  14      105.92      110.82     41.62 o 
  -4  -6  14       15.40       44.47     46.04 o 
  -3  -6  14      216.26      195.49     61.42 o 
  -2  -6  14     1754.90     1785.08     72.46 o 
  -1  -6  14      939.73      924.43     70.97 o 
   0  -6  14      452.19      433.22     82.50 o 
   1  -6  14       96.65      210.99     64.94 o 
   2  -6  14      565.32      694.68     91.17 o 
   3  -6  14     1014.96      910.11    102.78 o 
   4  -6  14      233.01      265.61     71.84 o 
   5  -6  14      103.09      193.65     72.42 o 
   6  -6  14       57.21      123.09     82.72 o 
  -7  -5  14      675.40      874.68    112.48 o 
  -6  -5  14      338.29      378.27     82.29 o 
  -5  -5  14      126.53       19.69     46.92 o 
  -4  -5  14      439.97      405.78     71.39 o 
  -3  -5  14     1213.06     1230.52     50.80 o 
  -2  -5  14      621.41      743.71     45.12 o 
  -1  -5  14        9.30       74.08     51.57 o 
   0  -5  14       67.57      112.50     75.66 o 
   1  -5  14      154.67      219.64     77.60 o 
   2  -5  14      139.78      149.47     79.38 o 
   3  -5  14       27.23       53.30     76.71 o 
   4  -5  14       72.44      188.22     89.30 o 
   5  -5  14      177.72       81.27     66.56 o 
   6  -5  14      609.93      565.76     78.02 o 
  -7  -4  14      200.44       96.41     93.62 o 
  -6  -4  14        1.43      -36.48     42.76 o 
  -5  -4  14      276.47      347.72     40.96 o 
  -4  -4  14      931.10      900.25     49.68 o 
  -3  -4  14     3238.98     3185.24     70.10 o 
  -2  -4  14      414.24      437.31    125.70 o 
  -1  -4  14      669.86      653.09     72.34 o 
   0  -4  14     1196.15     1248.95    126.16 o 
   1  -4  14     4129.61     4203.74    184.90 o 
   2  -4  14      978.15     1085.50    257.02 o 
   3  -4  14       87.04       87.49     61.11 o 
   4  -4  14      244.57      114.22     62.81 o 
   5  -4  14      769.06      926.72     98.71 o 
   6  -4  14      217.49      220.28     68.50 o 
   7  -4  14       19.06       28.16     66.14 o 
  -7  -3  14       62.22      232.39    175.07 o 
  -6  -3  14      227.92      220.28     48.21 o 
  -5  -3  14     1065.51     1124.64     75.37 o 
  -4  -3  14      734.32      867.01     73.50 o 
  -3  -3  14      467.07      546.92     52.37 o 
  -2  -3  14       42.55       23.29     99.31 o 
  -1  -3  14        5.99       36.51     73.07 o 
   0  -3  14       68.11       27.55     63.48 o 
   1  -3  14       37.24      103.65     69.39 o 
   2  -3  14       14.87       41.93     69.67 o 
   3  -3  14       71.83      -14.24     69.22 o 
   4  -3  14      367.45      484.98     68.90 o 
   5  -3  14     1045.39     1103.47     82.56 o 
   6  -3  14      461.31      361.03     75.47 o 
   7  -3  14       10.16      -35.68     75.76 o 
  -7  -2  14      235.38      351.61    105.74 o 
  -6  -2  14      278.37      248.73     41.78 o 
  -5  -2  14      802.47      788.98     36.93 o 
  -4  -2  14       22.44      -13.49     54.90 o 
  -3  -2  14       15.37      -18.70     36.71 o 
  -2  -2  14      812.62      860.50     88.12 o 
  -1  -2  14     4657.64     4690.64    172.41 o 
   0  -2  14     1706.10     1670.60    138.06 o 
   1  -2  14        1.91       61.79     65.59 o 
   2  -2  14     1057.25      925.49    153.94 o 
   3  -2  14     1460.65     1466.44     81.30 o 
   4  -2  14      140.54       86.32     72.02 o 
   5  -2  14       84.42       66.71     72.20 o 
   6  -2  14       42.01      174.46     61.97 o 
   7  -2  14       65.67      133.97     75.87 o 
   8  -2  14       12.30       22.83     55.97 o 
  -7  -1  14      777.56     1062.71    127.09 o 
  -6  -1  14      253.70      220.18     30.90 o 
  -5  -1  14       23.05       11.30     36.95 o 
  -4  -1  14       35.22        0.13     34.67 o 
  -3  -1  14      489.52      584.58    100.94 o 
  -2  -1  14      594.44      687.34     74.52 o 
  -1  -1  14      123.93      178.28     59.10 o 
   0  -1  14      185.93      111.57     63.85 o 
   1  -1  14      342.94      328.40    100.44 o 
   2  -1  14      164.32       67.50     84.92 o 
   3  -1  14      102.35       31.23     55.23 o 
   4  -1  14      824.25      846.07     72.59 o 
   5  -1  14       34.75      -18.55     97.68 o 
   6  -1  14      679.79      580.40    144.66 o 
   7  -1  14      645.29      548.73     86.05 o 
   8  -1  14      402.48      245.84    123.53 o 
  -7   0  14       12.97       -2.79     93.38 o 
  -6   0  14       41.97       63.73     27.45 o 
  -5   0  14       37.23       16.05     25.81 o 
  -4   0  14      367.98      397.32     87.51 o 
  -3   0  14     2929.21     2822.18     94.75 o 
  -2   0  14      794.33      825.81     69.16 o 
  -1   0  14      219.82      149.80     58.17 o 
   0   0  14     1345.45     1427.06     98.26 o 
   1   0  14     2692.06     2618.40    152.01 o 
   2   0  14      788.93     1079.92    171.56 o 
   3   0  14       21.63      129.48     57.23 o 
   4   0  14       84.45       83.46     56.23 o 
   5   0  14      543.15      411.74     79.76 o 
   6   0  14      847.91      950.61     75.08 o 
   7   0  14      152.08      194.28     61.48 o 
   8   0  14       42.63       43.02     69.86 o 
  -7   1  14      344.64      588.25    120.89 o 
  -6   1  14       71.39       74.97     36.24 o 
  -5   1  14      536.12      538.29     38.94 o 
  -4   1  14     1296.79     1429.27     80.76 o 
  -3   1  14      947.47      944.16     60.55 o 
  -2   1  14       14.34       64.48     59.29 o 
  -1   1  14        1.79      -55.81     55.81 o 
   0   1  14      223.56      287.16     54.14 o 
   1   1  14       36.50       29.02     78.69 o 
   2   1  14      463.86      496.73     88.34 o 
   3   1  14      503.37      607.16     91.76 o 
   4   1  14     1366.22     1438.66    120.40 o 
   5   1  14     1097.88     1030.42    217.97 o 
   6   1  14     1937.70     1917.36    128.31 o 
   7   1  14        4.10       26.74     55.26 o 
   8   1  14      411.63      487.15    116.19 o 
  -7   2  14       28.89       79.94    103.44 o 
  -6   2  14      352.94      457.01    105.44 o 
  -5   2  14      958.86     1079.99     44.57 o 
  -4   2  14      650.55      662.56     80.56 o 
  -3   2  14        0.31       -0.50     36.23 o 
  -2   2  14      716.29      788.62     53.82 o 
  -1   2  14     1588.11     1578.26     81.61 o 
   0   2  14     3253.81     3213.09     93.36 o 
   1   2  14     2288.09     2212.66     85.80 o 
   2   2  14      145.07      191.30     79.69 o 
   3   2  14      667.90      636.65     68.30 o 
   4   2  14     2198.86     2147.47     90.10 o 
   5   2  14     1211.18     1234.31    107.35 o 
   6   2  14        4.85        1.51     78.47 o 
   7   2  14       64.76       46.11     98.53 o 
   8   2  14      197.09      270.74     76.65 o 
   9   2  14        3.27       57.42     57.76 o 
  -7   3  14      606.48      700.20    129.14 o 
  -6   3  14      890.59      881.67    120.01 o 
  -5   3  14      227.36      213.27     29.55 o 
  -4   3  14       30.17       39.13     37.10 o 
  -3   3  14       18.84       31.41     32.28 o 
  -2   3  14      281.70      275.55     45.43 o 
  -1   3  14      250.44      293.22     61.78 o 
   0   3  14      464.88      485.50     71.12 o 
   1   3  14      269.08      282.01     58.21 o 
   2   3  14       71.81      211.18     80.92 o 
   3   3  14      579.87      613.23     68.23 o 
   4   3  14      638.83      650.29     88.15 o 
   5   3  14        4.00       19.54     73.49 o 
   6   3  14      187.23      111.19     59.29 o 
   7   3  14      605.93      724.58    103.34 o 
   8   3  14      405.88      393.77     66.20 o 
   9   3  14       82.26      -13.19     56.87 o 
  -6   4  14      218.43      248.17    101.78 o 
  -5   4  14       71.24       20.93     35.35 o 
  -4   4  14      706.95      814.57     68.92 o 
  -3   4  14     1175.66     1221.00     65.94 o 
  -2   4  14     2546.10     2407.54     73.11 o 
  -1   4  14     2176.80     2318.19    184.36 o 
   0   4  14      203.86      197.02     87.81 o 
   1   4  14     1626.82     1577.38     77.92 o 
   2   4  14     7101.82     6755.95    205.91 o 
   3   4  14      693.76      650.42     70.96 o 
   4   4  14       38.46      -12.53     55.17 o 
   5   4  14     1220.78     1252.49     80.50 o 
   6   4  14      488.82      501.58     91.62 o 
   7   4  14       17.07       76.86     85.66 o 
   8   4  14      101.88        6.84    122.47 o 
   9   4  14       95.56      217.78     77.84 o 
  -5   5  14      230.18      191.00     43.12 o 
  -4   5  14      154.17      233.53     57.51 o 
  -3   5  14      248.39      310.15     51.29 o 
  -2   5  14       55.52       72.30     44.15 o 
  -1   5  14      309.54      243.58     95.06 o 
   0   5  14       17.29       18.73     65.04 o 
   1   5  14      147.84      138.44     67.34 o 
   2   5  14     1331.21     1279.99     78.09 o 
   3   5  14        3.23       24.74     56.42 o 
   4   5  14      740.08      894.50    218.29 o 
   5   5  14      552.41      522.46     69.73 o 
   6   5  14     1167.53     1073.32    140.87 o 
   7   5  14      184.18       54.17     59.58 o 
   8   5  14        1.79       45.35    116.10 o 
   9   5  14      478.93      438.24     76.62 o 
  -5   6  14      431.27      497.33     48.90 o 
  -4   6  14      108.89      213.69     94.30 o 
  -3   6  14      369.07      388.50     68.03 o 
  -2   6  14      193.28      214.71     58.92 o 
  -1   6  14      885.66     1019.87     87.93 o 
   0   6  14     2467.74     2374.28     86.84 o 
   1   6  14     1031.89     1180.40     74.46 o 
   2   6  14       11.34       -6.79     54.30 o 
   3   6  14     1703.76     1826.69     89.38 o 
   4   6  14     1203.19      945.65     95.40 o 
   5   6  14      733.91      728.84     75.55 o 
   6   6  14      359.99      364.45     82.68 o 
   7   6  14       51.02      152.58     63.70 o 
   8   6  14      187.53      145.35     80.40 o 
   9   6  14       27.49       24.43    173.31 o 
  -5   7  14     1170.85     1156.76     50.94 o 
  -4   7  14        4.07      -54.84    129.39 o 
  -3   7  14        2.01      -45.32     45.32 o 
  -2   7  14       57.51      180.45     68.50 o 
  -1   7  14      398.64      477.95     59.01 o 
   0   7  14      128.23      177.49     56.69 o 
   1   7  14      547.35      611.39    104.76 o 
   2   7  14       70.33       53.83    146.24 o 
   3   7  14      172.95      272.16     65.92 o 
   4   7  14       62.69      129.50     96.75 o 
   5   7  14        8.33      -10.93     89.25 o 
   6   7  14       29.04       76.04     63.22 o 
   7   7  14      888.09      972.87    428.50 o 
   8   7  14     1110.48     1252.77     86.76 o 
   9   7  14      154.40      118.68     64.67 o 
  -5   8  14       45.76       41.73    102.56 o 
  -4   8  14      428.91      376.78    113.46 o 
  -3   8  14      616.54      824.88    195.28 o 
  -2   8  14     1831.64     1795.99     94.00 o 
  -1   8  14      870.32      709.92     95.48 o 
   0   8  14       74.13       40.65     53.92 o 
   1   8  14     1333.09     1212.75    115.05 o 
   2   8  14     1705.04     1896.28    309.98 o 
   3   8  14     1513.08     1543.02     90.38 o 
   4   8  14      330.62      342.91     88.38 o 
   5   8  14       16.59       59.99    148.05 o 
   6   8  14      446.65      399.93     92.48 o 
   7   8  14       28.88       80.82     85.92 o 
   8   8  14       90.17       57.96     80.92 o 
  -4   9  14      207.50      243.89     46.05 o 
  -3   9  14      650.28      496.25    136.13 o 
  -2   9  14      180.21      266.13     55.85 o 
  -1   9  14       11.38      -54.68     76.13 o 
   0   9  14      101.18       44.86     82.53 o 
   1   9  14       40.25      -33.65     59.13 o 
   2   9  14      543.31      491.53     73.45 o 
   3   9  14      490.37      485.69    110.14 o 
   4   9  14        1.79       87.17    115.96 o 
   5   9  14      485.78      551.77     78.49 o 
   6   9  14     1066.29      398.52    200.53 o 
   7   9  14      368.18      442.37     97.92 o 
   8   9  14       42.42       28.17     66.15 o 
  -3  10  14      258.50      -37.17     61.74 o 
  -2  10  14        2.56       28.83    130.90 o 
  -1  10  14      624.41      839.80    103.98 o 
   0  10  14      907.74      918.27    111.02 o 
   1  10  14     1110.92     1308.09    125.28 o 
   2  10  14     1203.29     1061.19    129.78 o 
   3  10  14      258.37      322.69    109.50 o 
   4  10  14      883.45     1126.15     92.13 o 
   5  10  14      464.87      600.91    114.48 o 
   6  10  14      261.30      279.99     76.36 o 
   7  10  14       34.40       95.33     97.82 o 
   8  10  14      207.83      512.32    121.62 o 
  -3  11  14       15.97      -31.05     61.39 o 
  -2  11  14       32.23       73.93     82.48 o 
  -1  11  14      102.06      194.23     93.18 o 
   0  11  14       24.16      -95.09     95.09 o 
   1  11  14       57.94       87.90     96.41 o 
   2  11  14       37.86      -51.40     97.48 o 
   3  11  14      610.94      572.76    124.11 o 
   5  11  14      167.03      176.39    112.09 o 
   7  11  14      215.54      231.90    117.22 o 
  -2  12  14      638.61      743.11    170.65 o 
  -1  12  14      615.36      645.32    197.40 o 
   0  12  14      185.17      -63.91    172.87 o 
   1  12  14      161.66        8.80    172.34 o 
   3  12  14      710.46      559.57    131.15 o 
   4  12  14      774.13      869.11    140.48 o 
   6  12  14      245.36      152.50    118.64 o 
   0  13  14        2.25      -83.31    106.57 o 
   1  13  14        0.95      -32.40    106.62 o 
   2  13  14        2.60       56.78    114.14 o 
   3  13  14      141.67      125.97    207.52 o 
   4  13  14       50.92      -87.85    117.07 o 
   5  13  14      285.66      240.70    128.12 o 
   2  14  14      523.39      222.57    131.64 o 
   3  14  14        2.89       66.16    124.89 o 
   4  14  14       75.00     -112.77    221.74 o 
  -4 -10  15      382.83      327.06     78.69 o 
  -3 -10  15       18.92       31.06     43.81 o 
  -2 -10  15        1.66      121.37     37.24 o 
  -1 -10  15        0.03       86.36     35.99 o 
   0 -10  15      116.68       62.44     42.28 o 
   1 -10  15       87.56       14.64    220.03 o 
  -5  -9  15     1083.69     1108.20     65.32 o 
  -4  -9  15      677.23      721.71     72.28 o 
  -3  -9  15        0.03       -8.30     47.02 o 
  -2  -9  15      483.95      397.47     46.52 o 
  -1  -9  15     1130.50     1261.55    149.78 o 
   0  -9  15      567.76      506.99    142.52 o 
   1  -9  15      235.83      198.93     80.36 o 
   2  -9  15       82.80      197.17     83.53 o 
   3  -9  15      326.36      415.05     91.49 o 
  -5  -8  15        8.30       37.92     51.11 o 
  -4  -8  15       61.23      101.07     57.37 o 
  -3  -8  15        3.23       34.68     58.27 o 
  -2  -8  15        9.71      -23.92     55.71 o 
  -1  -8  15       19.78       54.37     61.26 o 
   0  -8  15      131.39      -53.29     66.89 o 
   1  -8  15      130.05      153.47     73.59 o 
   2  -8  15      144.99       78.67     73.88 o 
   3  -8  15      174.65      257.16     99.12 o 
   4  -8  15      204.20      242.21     84.86 o 
  -6  -7  15       97.31       26.99     39.36 o 
  -5  -7  15        4.07      -42.35     42.35 o 
  -4  -7  15      782.52      813.19     50.38 o 
  -3  -7  15     1641.91     1795.58     81.44 o 
  -2  -7  15      214.41      277.14     55.58 o 
  -1  -7  15       15.70      -26.00     77.03 o 
   0  -7  15      279.16      210.10     68.17 o 
   1  -7  15     2301.63     2327.31    257.55 o 
   2  -7  15      699.67      914.73    105.38 o 
   3  -7  15       66.37       26.44     70.50 o 
   4  -7  15       50.72      -47.47     90.89 o 
   5  -7  15      320.00      338.85     84.19 o 
  -6  -6  15        0.04       44.69     41.71 o 
  -5  -6  15      119.94      173.61     38.37 o 
  -4  -6  15      310.84      324.69     87.90 o 
  -3  -6  15       67.33       70.41     80.32 o 
  -2  -6  15      254.59      259.31     59.00 o 
  -1  -6  15       11.78      -36.55     56.18 o 
   0  -6  15       79.30       63.08     60.70 o 
   1  -6  15       92.62       62.97     93.69 o 
   2  -6  15      644.27      567.76     81.28 o 
   3  -6  15       28.69      -87.83     87.83 o 
   4  -6  15      402.22      494.35    100.11 o 
   5  -6  15     1502.05     1465.11    104.69 o 
  -6  -5  15       80.70       23.95     31.99 o 
  -5  -5  15      935.41     1035.99     57.05 o 
  -4  -5  15      898.57      979.75     66.96 o 
  -3  -5  15      972.33      936.95    121.55 o 
  -2  -5  15      231.67      270.84     41.65 o 
  -1  -5  15     1118.06     1006.23     87.92 o 
   0  -5  15     2239.76     2147.15    117.15 o 
   1  -5  15     1225.68     1133.44    190.83 o 
   2  -5  15       83.46      137.41    114.31 o 
   3  -5  15       24.19      122.99    133.00 o 
   4  -5  15      152.66      274.17     73.69 o 
   5  -5  15      276.74      441.42     97.53 o 
   6  -5  15      130.66       48.68     86.44 o 
  -7  -4  15      167.43      135.06    174.78 o 
  -6  -4  15      292.74      226.46     40.19 o 
  -5  -4  15      398.95      319.13     37.67 o 
  -4  -4  15      131.62      108.30     43.02 o 
  -3  -4  15      126.54      118.53     37.98 o 
  -2  -4  15       92.07       96.20     60.21 o 
  -1  -4  15        8.95      -52.71     52.71 o 
   0  -4  15      249.54      289.26     75.32 o 
   1  -4  15        0.17       58.35    102.93 o 
   2  -4  15      485.56      322.73     85.27 o 
   3  -4  15      128.64      404.00     72.24 o 
   4  -4  15      265.83      327.75     97.68 o 
   5  -4  15      263.01      155.44     70.44 o 
   6  -4  15        3.81      109.27     89.61 o 
  -7  -3  15      552.12      581.46    116.59 o 
  -6  -3  15      375.48      387.01     64.49 o 
  -5  -3  15      123.52      150.28     33.14 o 
  -4  -3  15      353.20      374.08     39.24 o 
  -3  -3  15     1971.30     2102.12     67.28 o 
  -2  -3  15     2196.46     2246.17     92.81 o 
  -1  -3  15      429.44      397.19     72.90 o 
   0  -3  15        1.03        3.50     51.15 o 
   1  -3  15     1825.03     1769.72    107.57 o 
   2  -3  15      838.98      615.90     72.77 o 
   3  -3  15      292.25      284.33     68.62 o 
   4  -3  15        5.66      142.07     81.26 o 
   5  -3  15      132.21       59.25     79.20 o 
   6  -3  15       65.47       35.87     64.14 o 
   7  -3  15        3.28       13.44    112.95 o 
  -7  -2  15      507.99      573.59    119.81 o 
  -6  -2  15       46.36       50.49     44.56 o 
  -5  -2  15        4.09      -27.03     39.69 o 
  -4  -2  15      237.70      208.98     35.61 o 
  -3  -2  15       41.17      132.29     36.79 o 
  -2  -2  15      343.91      386.47     51.90 o 
  -1  -2  15      211.22      200.12     52.57 o 
   0  -2  15       10.41      -25.43     61.59 o 
   1  -2  15      389.64      330.86     84.51 o 
   2  -2  15      474.34      508.99    134.96 o 
   3  -2  15      116.39       98.67     75.67 o 
   4  -2  15        4.22      -24.71     60.23 o 
   5  -2  15      500.58      535.96     91.49 o 
   6  -2  15     1262.07     1240.45    107.73 o 
   7  -2  15      875.09      887.47    162.61 o 
  -7  -1  15        2.35     -100.17    103.64 o 
  -6  -1  15       38.93       51.86     32.38 o 
  -5  -1  15      198.29      238.81     39.51 o 
  -4  -1  15     1158.03     1179.19     88.53 o 
  -3  -1  15     1324.87     1380.79     50.92 o 
  -2  -1  15        0.36       -1.01     42.21 o 
  -1  -1  15      605.53      607.63     58.16 o 
   0  -1  15     3395.39     3054.41    250.66 o 
   1  -1  15     1037.01     1059.35     72.05 o 
   2  -1  15       27.89      -14.45     54.61 o 
   3  -1  15       29.52      -38.64     58.79 o 
   4  -1  15      360.73      158.24     80.40 o 
   5  -1  15      832.96      790.68    149.10 o 
   6  -1  15       84.44      109.10     73.90 o 
   7  -1  15        0.42        2.17    104.71 o 
   8  -1  15        4.18      -65.01     65.01 o 
  -7   0  15       77.51      -26.29    102.32 o 
  -6   0  15      623.20      556.91     43.81 o 
  -5   0  15      288.50      343.90     62.09 o 
  -4   0  15      143.46       66.48     40.12 o 
  -3   0  15       32.70      107.38     78.41 o 
  -2   0  15      131.22      120.70     54.28 o 
  -1   0  15        2.25      -42.37     86.56 o 
   0   0  15       18.71      118.25     72.95 o 
   1   0  15      118.84      140.55     56.00 o 
   2   0  15      137.72      176.82     58.75 o 
   3   0  15      834.41      908.00     75.55 o 
   4   0  15     1294.44     1185.17    101.95 o 
   5   0  15      745.54      861.49    125.58 o 
   6   0  15       13.22      -12.32     58.79 o 
   7   0  15      291.18      287.03     84.39 o 
   8   0  15      586.32      516.38     90.08 o 
  -7   1  15      111.26      216.41    113.90 o 
  -6   1  15      370.26      512.52    111.60 o 
  -5   1  15      193.33      225.97     31.26 o 
  -4   1  15       17.62      -11.43     33.29 o 
  -3   1  15     1349.72     1357.52     57.55 o 
  -2   1  15     3025.19     3186.50     99.64 o 
  -1   1  15     1880.71     1871.32     74.51 o 
   0   1  15      787.60      810.77     90.25 o 
   1   1  15      333.56      252.08     58.67 o 
   2   1  15     1516.56     1489.36    127.51 o 
   3   1  15     1062.66     1131.07     78.03 o 
   4   1  15      951.76      944.58     77.42 o 
   5   1  15       11.23      -61.19     61.64 o 
   6   1  15       78.25      -91.47     91.47 o 
   7   1  15      309.53      257.25    134.76 o 
   8   1  15       62.35       -7.67    142.68 o 
  -6   2  15      352.11      392.22    112.87 o 
  -5   2  15       36.36       22.59     34.95 o 
  -4   2  15      215.53      228.73     38.72 o 
  -3   2  15      748.85      710.03     77.39 o 
  -2   2  15       78.43       29.03     42.47 o 
  -1   2  15       37.05      -43.70     47.79 o 
   0   2  15      587.26      620.65     85.80 o 
   1   2  15      506.67      475.45     62.73 o 
   2   2  15     1869.33     1887.88     87.66 o 
   3   2  15      224.18      248.69     62.62 o 
   4   2  15      153.90      200.48     87.66 o 
   5   2  15      438.20      310.54     67.34 o 
   7   2  15     1501.01     1400.93     88.26 o 
   8   2  15       28.23       41.89     61.49 o 
  -6   3  15        0.48     -101.49    101.49 o 
  -5   3  15      350.43      326.36     52.30 o 
  -4   3  15     1801.15     1820.34     66.59 o 
  -3   3  15     1307.19     1381.27     52.25 o 
  -2   3  15      993.00     1029.81     95.82 o 
  -1   3  15      694.15      597.61    105.42 o 
   0   3  15      438.99      463.88     72.01 o 
   1   3  15     1566.01     1584.96     80.17 o 
   2   3  15     1409.96     1355.18     80.93 o 
   3   3  15      220.43      129.39     60.15 o 
   4   3  15      515.10      844.59    104.37 o 
   5   3  15      946.63      942.41     79.80 o 
   7   3  15        0.71      -58.00     90.84 o 
   8   3  15       20.09       32.94     60.85 o 
  -5   4  15      297.79      278.35     77.62 o 
  -4   4  15       12.61      -63.61     76.26 o 
  -3   4  15        0.95       -3.24     34.30 o 
  -2   4  15       15.97       92.30     45.02 o 
  -1   4  15        4.49       21.04     47.14 o 
   0   4  15      554.39      735.25     63.44 o 
   1   4  15      256.40      300.34     72.49 o 
   2   4  15      316.75      223.33     62.27 o 
   3   4  15       76.36        6.49     56.23 o 
   4   4  15     1299.75     1448.03    116.93 o 
   5   4  15      825.42      963.47     80.55 o 
   6   4  15       69.19      114.14     86.44 o 
   7   4  15       36.97      -96.70     96.70 o 
   8   4  15      347.01      367.90     70.37 o 
  -5   5  15      350.63      366.23     47.58 o 
  -4   5  15       19.63       -2.10     41.84 o 
  -3   5  15       98.68      128.82     41.36 o 
  -2   5  15     1156.96     1171.80     77.67 o 
  -1   5  15     1072.42     1125.64     68.91 o 
   0   5  15     2195.13     2257.24    107.84 o 
   1   5  15       14.91      -57.04     57.04 o 
   2   5  15     2277.93     2447.21    180.99 o 
   3   5  15     2524.22     2358.78    119.43 o 
   4   5  15      523.66      541.81     73.61 o 
   5   5  15       62.18      -74.88     83.65 o 
   6   5  15      271.76       99.13     65.21 o 
   7   5  15       62.57      -78.06     78.06 o 
   8   5  15        8.59       45.46     79.55 o 
  -5   6  15      104.90       55.65     49.64 o 
  -4   6  15       59.38       -0.12     42.87 o 
  -3   6  15       97.68       56.51     84.97 o 
  -2   6  15      119.04      145.41     49.86 o 
  -1   6  15       56.63      113.54     64.46 o 
   0   6  15       45.56       -2.94     52.70 o 
   1   6  15      323.57      410.00     65.92 o 
   2   6  15     1280.16     1270.64    155.14 o 
   3   6  15      239.86      314.73     70.04 o 
   4   6  15      227.03      233.70     88.81 o 
   5   6  15      327.96      262.95     84.06 o 
   6   6  15     1130.60     1240.76    263.44 o 
   7   6  15      979.31     1072.83     86.90 o 
   8   6  15      453.58      398.68     75.21 o 
  -5   7  15      116.68      -27.62     63.40 o 
  -4   7  15      241.21      346.75    121.72 o 
  -3   7  15     1034.45     1036.08     85.93 o 
  -2   7  15      915.06     1029.71    165.03 o 
  -1   7  15       35.22       23.36     62.81 o 
   0   7  15      911.68      843.68     87.98 o 
   1   7  15     1912.81     2125.97    155.82 o 
   2   7  15     1683.78     1618.15    105.44 o 
   3   7  15      122.76       90.27     64.88 o 
   4   7  15       62.48       54.63     81.16 o 
   5   7  15       23.56       36.79     82.22 o 
   6   7  15      110.64      190.13     98.09 o 
   7   7  15      169.66       89.21     68.83 o 
   8   7  15        0.09      -36.06     65.10 o 
  -4   8  15     1317.94     1404.01    154.60 o 
  -3   8  15       38.64       65.19    131.46 o 
  -2   8  15        0.05       -9.31    126.63 o 
  -1   8  15       26.63      168.14     80.62 o 
   0   8  15        3.90      -96.59    117.20 o 
   1   8  15       44.08       -3.03     58.09 o 
   2   8  15      380.48      377.63     73.09 o 
   3   8  15        6.85      145.85    102.90 o 
   4   8  15      260.85      385.02    109.94 o 
   5   8  15      942.30     1152.45     91.98 o 
   6   8  15      537.17      532.07    102.98 o 
   7   8  15       74.46      105.63     96.11 o 
   8   8  15      269.25      229.67     76.39 o 
  -4   9  15      184.96      148.00     67.67 o 
  -3   9  15      117.96      331.38     78.23 o 
  -2   9  15      987.45     1134.06     75.54 o 
  -1   9  15     1600.78     1693.47    205.61 o 
   0   9  15      560.05      431.80    100.80 o 
   1   9  15      124.30      114.86     65.64 o 
   2   9  15      140.65       75.59     79.89 o 
   3   9  15      509.31      479.97    118.10 o 
   4   9  15      251.99      425.82     79.58 o 
   5   9  15      242.90      356.74    104.42 o 
   6   9  15        0.50      -58.88     71.00 o 
   7   9  15      154.33      162.43     76.17 o 
   8   9  15       27.68       41.02     70.75 o 
  -3  10  15        2.74      -64.01     75.20 o 
  -2  10  15       37.54      -86.88     86.88 o 
  -1  10  15       19.91      126.50     89.27 o 
   0  10  15       69.87       89.32     91.57 o 
   1  10  15        0.81      145.81     97.87 o 
   2  10  15      132.82      152.11    103.54 o 
   3  10  15      973.22     1034.02     95.49 o 
   4  10  15      298.48      320.05    110.23 o 
   5  10  15       22.57      -10.13     70.95 o 
   6  10  15      736.92     1066.52    135.45 o 
   7  10  15      596.76      667.44     91.81 o 
  -2  11  15      874.13      820.11    110.18 o 
  -1  11  15      128.12       78.33     91.57 o 
   0  11  15      266.40      442.06    193.54 o 
   1  11  15      560.26      370.62    199.02 o 
   3  11  15      739.69      507.29    126.16 o 
   4  11  15       96.21      190.81    117.37 o 
   6  11  15      290.45      210.50    123.18 o 
  -1  12  15      124.75      139.21    101.63 o 
   0  12  15       49.32      -39.48    101.58 o 
   1  12  15      100.42        9.67     99.83 o 
   2  12  15        4.92      -39.97    105.93 o 
   3  12  15       44.59       15.25    193.98 o 
   4  12  15      447.85      379.12    132.37 o 
   5  12  15      520.27      592.60    140.04 o 
   1  13  15      200.96      184.90    123.13 o 
   2  13  15        7.47      -99.58    121.47 o 
   3  13  15      140.92      234.44    128.75 o 
   4  13  15      219.38       66.75    126.60 o 
   5  13  15       80.29      -74.66    123.18 o 
  -1 -10  16      332.35      370.82     49.74 o 
  -3  -9  16        0.03      -13.35     42.34 o 
  -2  -9  16       12.95      -46.81     61.01 o 
  -1  -9  16       51.82       92.50     40.23 o 
   0  -9  16       13.00      -20.05     56.87 o 
   1  -9  16      138.49       79.86     80.14 o 
   2  -9  16      102.08       85.05     82.85 o 
  -4  -8  16     1701.14     1671.58     74.94 o 
  -3  -8  16      659.58      817.32     53.80 o 
  -2  -8  16       13.90       29.13     70.40 o 
  -1  -8  16      585.35      793.30     63.50 o 
   0  -8  16      686.07      721.01    105.28 o 
   1  -8  16      965.15      947.30    115.78 o 
   2  -8  16      119.07       38.88    105.54 o 
   3  -8  16       18.23      -44.17     79.62 o 
  -5  -7  16      115.72      140.47     56.26 o 
  -4  -7  16       12.04      -13.54     47.51 o 
  -3  -7  16        2.93       28.10     44.71 o 
  -2  -7  16      165.30      220.90     51.70 o 
  -1  -7  16      236.13      267.35     97.99 o 
   0  -7  16      298.55      210.94     72.53 o 
   1  -7  16       46.20       32.17     86.76 o 
   2  -7  16        2.92      -75.78     75.78 o 
   3  -7  16      385.15      338.82    101.66 o 
   4  -7  16      798.83      843.73    125.53 o 
  -5  -6  16      351.49      381.10     49.00 o 
  -4  -6  16       76.46      101.08     45.12 o 
  -3  -6  16      315.44      412.30    133.77 o 
  -2  -6  16      610.31      765.29     71.62 o 
  -1  -6  16      842.19      831.44     90.74 o 
   0  -6  16      564.43      589.69     76.86 o 
   1  -6  16        9.00       26.64     69.68 o 
   2  -6  16      144.95      225.82    100.14 o 
   3  -6  16      521.48      522.49    134.93 o 
   4  -6  16       36.09      181.90     79.94 o 
   5  -6  16       29.08      103.41     96.44 o 
  -6  -5  16       84.11      199.13     52.72 o 
  -5  -5  16       34.52       48.06     50.49 o 
  -4  -5  16        5.71       47.44     53.71 o 
  -3  -5  16       25.32       66.08     40.12 o 
  -2  -5  16       32.32        3.92     59.75 o 
  -1  -5  16       39.14       83.62     58.67 o 
   0  -5  16        0.93       26.62    150.30 o 
   1  -5  16      171.07      201.04     87.94 o 
   2  -5  16      104.54      164.95     89.73 o 
   3  -5  16      766.29      899.59    173.53 o 
   4  -5  16      106.46      178.05     92.42 o 
   5  -5  16      161.44      198.21     79.73 o 
  -6  -4  16      192.15      115.69     57.60 o 
  -5  -4  16      263.88      144.69     45.95 o 
  -4  -4  16     1354.74     1488.98     84.33 o 
  -3  -4  16     2461.56     2496.51     76.47 o 
  -2  -4  16      722.20      739.74     65.76 o 
  -1  -4  16       15.72      134.64     57.98 o 
   0  -4  16      761.04      959.06    198.98 o 
   1  -4  16     1103.73     1465.54    149.96 o 
   2  -4  16      559.62      787.97    341.99 o 
   3  -4  16        1.47       80.87     67.18 o 
   4  -4  16        4.87      136.37    102.66 o 
   5  -4  16      166.55      161.65     75.31 o 
   6  -4  16        4.41      134.38    100.49 o 
  -6  -3  16       27.52       30.07     29.44 o 
  -5  -3  16       71.98       44.76     39.05 o 
  -4  -3  16       79.42       67.34     51.42 o 
  -3  -3  16        0.75       -5.07     41.15 o 
  -2  -3  16        2.14       51.12     64.01 o 
  -1  -3  16      289.04      315.16     73.49 o 
   0  -3  16      259.80      321.83     89.56 o 
   1  -3  16      760.74      882.42     78.06 o 
   2  -3  16        3.29      125.43     65.93 o 
   3  -3  16       17.97      103.10    151.96 o 
   4  -3  16      371.06      410.14    317.14 o 
   5  -3  16      972.99     1091.50    128.75 o 
   6  -3  16      475.56      548.01     84.66 o 
  -6  -2  16      554.50      456.45     96.60 o 
  -5  -2  16      439.50      485.64     74.08 o 
  -4  -2  16      124.15      138.78     40.49 o 
  -3  -2  16      431.83      431.86     55.32 o 
  -2  -2  16      250.94      345.11     68.72 o 
  -1  -2  16     2186.92     2146.41     85.71 o 
   0  -2  16      405.92      395.37     64.17 o 
   1  -2  16      144.80      169.84     62.93 o 
   2  -2  16       24.11       52.58     61.11 o 
   3  -2  16      288.95      408.18    105.93 o 
   4  -2  16      248.07      216.90     71.22 o 
   5  -2  16       29.89      -14.11    111.55 o 
   6  -2  16        0.35        8.89     65.44 o 
   7  -2  16       13.64      -88.86     88.86 o 
  -6  -1  16      407.34      331.92    107.69 o 
  -5  -1  16       40.29       40.95     36.61 o 
  -4  -1  16        0.80      -38.53     43.24 o 
  -3  -1  16       97.38       72.29     43.05 o 
  -2  -1  16      633.26      732.47     74.51 o 
  -1  -1  16      332.80      339.81     88.83 o 
   0  -1  16      174.97      265.25    130.12 o 
   1  -1  16      365.54      388.33     66.28 o 
   2  -1  16     1262.64     1136.40    101.59 o 
   3  -1  16      877.30      973.78     81.61 o 
   4  -1  16      502.61      558.28     77.08 o 
   5  -1  16       10.09        8.94    111.45 o 
   6  -1  16      610.14      563.34     99.14 o 
   7  -1  16     1142.08     1301.84     95.62 o 
  -6   0  16      492.06      443.87    111.45 o 
  -5   0  16        6.69       93.27     32.07 o 
  -4   0  16      735.50      640.50     81.27 o 
  -3   0  16     2358.20     2317.86     84.02 o 
  -2   0  16     1821.61     1634.70    117.78 o 
  -1   0  16      783.94      865.14     84.14 o 
   0   0  16      196.49      238.86     58.22 o 
   1   0  16     1784.39     1831.06    105.15 o 
   2   0  16     1475.81     1512.24    157.56 o 
   3   0  16      403.04      415.97     71.40 o 
   5   0  16      179.65      132.63     68.81 o 
   6   0  16      280.03      244.76     73.65 o 
   7   0  16       42.55      -12.35     81.47 o 
  -6   1  16        3.84     -101.24    101.24 o 
  -5   1  16      260.11      212.03     34.00 o 
  -4   1  16       18.33      -14.72     47.18 o 
  -3   1  16       94.88      106.78     43.78 o 
  -2   1  16      224.01      245.24     50.67 o 
  -1   1  16       39.06      -10.23    100.75 o 
   0   1  16      339.37      357.48     60.34 o 
   1   1  16     1769.69     1817.10    162.52 o 
   2   1  16      402.42      360.07     67.46 o 
   3   1  16      118.70       86.27     72.95 o 
   5   1  16      680.44      625.34    114.00 o 
   6   1  16     1324.12     1592.18    134.03 o 
   7   1  16        5.33      212.32     72.23 o 
  -6   2  16      248.98      123.18    106.57 o 
  -5   2  16      517.41      423.38     43.73 o 
  -4   2  16      707.42      805.71     47.97 o 
  -3   2  16      242.27      231.82     45.98 o 
  -2   2  16      432.02      432.75     53.43 o 
  -1   2  16      962.32     1004.26     66.80 o 
   0   2  16      741.29      743.94     66.87 o 
   1   2  16      823.31      745.43     71.36 o 
   2   2  16       54.80       14.78     57.88 o 
   3   2  16       25.02       18.23     82.09 o 
   4   2  16      888.28      886.13     81.75 o 
   5   2  16      338.79      327.67    103.49 o 
   7   2  16      162.07      193.66     71.78 o 
   8   2  16        0.61      -60.38     83.02 o 
  -6   3  16      327.80      329.63    114.04 o 
  -5   3  16      207.25      126.26     41.40 o 
  -4   3  16       34.95      -30.70     36.12 o 
  -3   3  16       90.45       88.86     38.53 o 
  -2   3  16      110.76      146.39     48.49 o 
  -1   3  16      273.36      319.80     70.74 o 
   0   3  16       28.41       71.70     54.05 o 
   1   3  16      147.71      -25.54     56.73 o 
   2   3  16      389.61      379.24     67.87 o 
   3   3  16      720.26      721.94    103.73 o 
   4   3  16      619.40      661.52     78.28 o 
   5   3  16      355.95      283.35     97.48 o 
   6   3  16      167.42        0.24     89.47 o 
   8   3  16      392.20      230.89     73.68 o 
  -5   4  16       42.64       71.96     41.99 o 
  -4   4  16      528.42      524.39     45.79 o 
  -3   4  16     1579.20     1611.73     67.68 o 
  -2   4  16     1993.16     2107.02     78.53 o 
  -1   4  16      538.50      448.17     74.97 o 
   0   4  16      356.98      475.99    149.01 o 
   1   4  16     1413.74     1304.58     83.06 o 
   2   4  16     1442.52     1253.12    104.30 o 
   3   4  16      411.71      393.05     96.75 o 
   4   4  16       19.00       32.33     63.45 o 
   5   4  16       80.08       -9.09     85.80 o 
   6   4  16      312.61      383.24     74.66 o 
   8   4  16        0.29      -30.06     66.48 o 
  -5   5  16        6.13       25.02     48.42 o 
  -4   5  16        6.28      -48.29     48.29 o 
  -3   5  16       12.65       11.72     49.85 o 
  -2   5  16        0.96       -5.40    146.05 o 
  -1   5  16       16.41       82.35     53.44 o 
   0   5  16      214.82      246.77     88.83 o 
   1   5  16      607.69      537.41     88.39 o 
   2   5  16     1511.78     1274.39     87.62 o 
   3   5  16        9.12       77.21    111.28 o 
   4   5  16      312.14      406.58     74.61 o 
   5   5  16     1037.44      920.42    120.25 o 
   6   5  16     1635.98     1890.48    166.86 o 
   7   5  16      319.40      173.46     94.77 o 
   8   5  16       47.20      112.30    123.91 o 
  -5   6  16      625.80      510.81    108.47 o 
  -4   6  16      840.37      954.50     87.50 o 
  -3   6  16      219.18      234.44     56.66 o 
  -2   6  16       42.41       15.98     48.29 o 
  -1   6  16      570.62      762.24    108.84 o 
   0   6  16      674.43      847.88     73.07 o 
   1   6  16     1530.39     1403.53    106.64 o 
   2   6  16       13.05       58.76     62.81 o 
   3   6  16       61.99      224.66     70.65 o 
   4   6  16      362.95      439.63    135.64 o 
   5   6  16       99.79      116.57     88.63 o 
   6   6  16        7.08       26.25     80.90 o 
   7   6  16       23.26       93.25     71.47 o 
   8   6  16       12.44       23.08     68.21 o 
  -4   7  16       54.49       57.51     61.91 o 
  -3   7  16        7.33       37.08     51.72 o 
  -2   7  16       14.78       32.37     63.12 o 
  -1   7  16       53.78      163.96     73.37 o 
   0   7  16       40.80       46.46    100.02 o 
   1   7  16       30.25       -5.10    172.26 o 
   2   7  16      163.23      123.42     67.10 o 
   3   7  16      457.69      450.37    136.10 o 
   4   7  16      251.53      460.41     99.97 o 
   5   7  16      362.11      298.10     99.18 o 
   6   7  16       49.11      -20.90     85.62 o 
   7   7  16      241.83      334.56     79.92 o 
   8   7  16      426.70      332.51    115.66 o 
  -3   8  16      261.91      244.31    136.28 o 
  -2   8  16     2157.58     2196.69     93.00 o 
  -1   8  16      802.73      832.96     74.97 o 
   0   8  16       22.02       -2.59     70.19 o 
   1   8  16      196.28      255.07    102.54 o 
   2   8  16      933.58      879.10     86.26 o 
   3   8  16      268.94      379.51     97.81 o 
   4   8  16       89.08      122.81     73.89 o 
   5   8  16      185.99       99.41     95.43 o 
   6   8  16        1.20      -45.38     73.25 o 
   7   8  16       17.19      -69.46     94.06 o 
  -3   9  16        3.05      -75.64     75.64 o 
  -2   9  16        2.43       81.55    141.51 o 
  -1   9  16       33.95       56.29     83.80 o 
   0   9  16       92.89       74.81     91.76 o 
   1   9  16      158.22       16.01    126.43 o 
   2   9  16     1127.89     1112.96    177.81 o 
   3   9  16      998.61     1255.46     97.74 o 
   4   9  16        8.01      121.42    100.51 o 
   5   9  16      664.24      658.31     92.16 o 
   6   9  16     1509.66     1425.13    129.94 o 
   7   9  16      777.29      814.70    156.21 o 
  -2  10  16       89.79       40.85     83.21 o 
  -1  10  16      268.25      238.06     98.02 o 
   0  10  16      971.73     1074.24    216.22 o 
   1  10  16      490.83      104.96    180.25 o 
   2  10  16      267.16      -23.55    101.68 o 
   3  10  16       68.65       18.27     72.98 o 
   4  10  16        6.98      136.08     79.33 o 
   5  10  16      119.48      119.03    107.06 o 
   6  10  16       72.99      130.84     82.97 o 
  -1  11  16       31.03      -97.82     97.82 o 
   0  11  16      123.62      374.48    114.29 o 
   1  11  16       90.98      270.36    114.88 o 
   2  11  16       21.89        0.49    102.12 o 
   3  11  16      422.53      312.87    127.09 o 
   4  11  16      161.61      405.56    134.86 o 
   5  11  16      467.11      551.56    139.40 o 
   0  12  16      104.97      163.05    110.53 o 
   1  12  16        1.60      129.83    114.44 o 
   2  12  16      412.34      149.57    124.01 o 
   3  12  16      117.49      216.90    126.75 o 
   4  12  16      214.35      167.11    129.49 o 
  -3  -8  17       46.43       70.10     49.23 o 
  -2  -8  17      171.77      168.06     69.40 o 
  -1  -8  17      253.59      203.91     61.81 o 
   0  -8  17       56.24       55.37    168.62 o 
   1  -8  17       37.83       56.34     79.95 o 
   2  -8  17      268.99      142.38    129.83 o 
  -4  -7  17      321.91      320.10     52.85 o 
  -3  -7  17     1029.92     1177.59     81.40 o 
  -2  -7  17      720.81      893.59     57.04 o 
  -1  -7  17       98.23       42.08     69.61 o 
   0  -7  17        1.45      -13.95    163.13 o 
   1  -7  17      425.47      451.16     86.50 o 
   2  -7  17      397.76      260.64    226.18 o 
   3  -7  17        2.86      -41.48    156.14 o 
  -4  -6  17       20.34       26.64     41.30 o 
  -3  -6  17      106.42       20.36     55.53 o 
  -2  -6  17        3.02       39.41     51.75 o 
  -1  -6  17      104.57      -23.20     70.87 o 
   0  -6  17      733.54      964.34    243.95 o 
   1  -6  17      324.95      225.48     98.65 o 
   2  -6  17      377.96      338.96    131.32 o 
   3  -6  17      170.82      199.10    105.03 o 
   4  -6  17      239.15      299.17    136.84 o 
  -5  -5  17      837.97      988.14    102.83 o 
  -4  -5  17      906.38      810.55     74.37 o 
  -3  -5  17      186.11      210.08     46.28 o 
  -2  -5  17       42.75      109.79     44.36 o 
  -1  -5  17      542.29      414.65    288.26 o 
   0  -5  17      834.69      803.86     83.02 o 
   1  -5  17      203.16      151.98     79.45 o 
   2  -5  17      187.73      210.94    133.61 o 
   3  -5  17        2.60       29.96    172.19 o 
   4  -5  17      174.40       67.43     77.82 o 
  -5  -4  17        1.32      113.88     58.37 o 
  -4  -4  17        8.90       79.73     41.16 o 
  -3  -4  17       16.35       35.88     66.57 o 
  -2  -4  17        4.87       43.07     46.30 o 
  -1  -4  17      170.76       83.53     59.92 o 
   0  -4  17      297.38      362.22     73.12 o 
   1  -4  17      354.51      417.30     76.37 o 
   2  -4  17       15.43       92.44     71.22 o 
   3  -4  17      396.54      472.76     83.98 o 
   4  -4  17      949.45     1012.47     97.34 o 
   5  -4  17      191.96      200.71    167.84 o 
  -5  -3  17       18.85      -27.86     48.54 o 
  -4  -3  17      249.71      289.66     80.04 o 
  -3  -3  17     1309.31     1318.81     59.18 o 
  -2  -3  17      709.86      726.28    197.38 o 
  -1  -3  17      322.36      348.26    121.57 o 
   0  -3  17       11.10      -61.24     75.22 o 
   1  -3  17      212.32      333.23     85.97 o 
   2  -3  17      419.33      276.93     89.32 o 
   3  -3  17        9.14      -60.65     69.59 o 
   4  -3  17       16.98      -66.46     71.81 o 
   5  -3  17       88.01      -29.33     89.92 o 
   6  -3  17        0.26       60.43     94.58 o 
  -5  -2  17        8.07        8.88     33.10 o 
  -4  -2  17       36.38       12.12     46.10 o 
  -3  -2  17       35.47       25.81     44.19 o 
  -2  -2  17      280.08      332.04     89.20 o 
  -1  -2  17      119.81      223.49     59.73 o 
   0  -2  17       41.30      127.38     61.72 o 
   1  -2  17     1604.06     1723.81     94.48 o 
   2  -2  17     1134.93     1197.47    141.80 o 
   3  -2  17       33.22       95.91    100.51 o 
   4  -2  17        7.28        9.63     83.13 o 
   5  -2  17      965.12      868.84    129.46 o 
   6  -2  17     1158.15     1106.45    100.04 o 
  -5  -1  17      663.05      648.37     59.35 o 
  -4  -1  17     1012.14     1073.36     64.22 o 
  -3  -1  17      403.58      350.74     45.44 o 
  -2  -1  17      159.16      204.31     53.57 o 
  -1  -1  17       14.62      -10.27    124.16 o 
   0  -1  17     1410.29     1200.02     91.69 o 
   1  -1  17      712.22      560.57     74.30 o 
   2  -1  17      612.10      681.60     79.62 o 
   3  -1  17       38.25       18.56    110.80 o 
   4  -1  17      309.07      401.43    300.28 o 
   5  -1  17       77.39       60.03    110.97 o 
   6  -1  17       10.26       94.64     75.02 o 
  -5   0  17        4.63       20.33     33.57 o 
  -4   0  17        5.26        3.09     47.30 o 
  -3   0  17       62.28       88.80     47.22 o 
  -2   0  17      121.25      106.53     51.17 o 
  -1   0  17      752.97      478.34    146.07 o 
   0   0  17      530.11      677.96     75.08 o 
   1   0  17      456.38      504.28     91.67 o 
   2   0  17      155.40      145.90     94.21 o 
   4   0  17     1262.63     1122.98     92.44 o 
   5   0  17      657.10      677.95     84.51 o 
   6   0  17       13.24       93.72     89.62 o 
   7   0  17      113.68      186.20     76.85 o 
  -5   1  17      248.34      188.70     44.00 o 
  -4   1  17       97.43       36.28     39.69 o 
  -3   1  17      407.64      319.01     52.98 o 
  -2   1  17     1915.52     1773.30     77.13 o 
  -1   1  17      712.20      733.80     67.68 o 
   0   1  17      371.58      338.52     91.37 o 
   4   1  17      251.00      348.83    106.76 o 
   5   1  17       10.56     -106.13    106.13 o 
   6   1  17       40.13      -16.79     68.55 o 
   7   1  17       16.80       89.86     77.15 o 
  -5   2  17       20.21      -53.35     53.35 o 
  -4   2  17       44.58        8.92     46.66 o 
  -3   2  17       19.35       42.32     50.94 o 
  -2   2  17      222.45      146.23     51.18 o 
  -1   2  17      168.43      190.38     68.97 o 
   0   2  17       83.53       89.96     82.43 o 
   3   2  17      854.70      658.37    116.78 o 
   4   2  17      102.40      196.87    101.63 o 
   6   2  17      983.22     1040.18    136.91 o 
   7   2  17      871.97     1029.09    128.65 o 
  -5   3  17      326.85      262.06     58.43 o 
  -4   3  17     1182.16     1183.63     67.85 o 
  -3   3  17     1845.36     1878.00     63.89 o 
  -2   3  17      230.12      314.62    146.61 o 
  -1   3  17       22.24      -39.73     75.00 o 
   0   3  17      527.41      618.84     92.74 o 
   2   3  17      461.33      468.95     74.50 o 
   3   3  17      252.58      389.88    116.78 o 
   4   3  17       51.72       41.12     66.45 o 
   5   3  17      105.64      115.36     98.51 o 
   6   3  17       39.07       27.90    101.10 o 
  -5   4  17       30.91      -12.06     59.25 o 
  -4   4  17       18.08        4.44     38.12 o 
  -3   4  17       10.22        0.88     50.28 o 
  -2   4  17      306.52      290.51     70.46 o 
  -1   4  17      142.96       56.99     55.11 o 
   0   4  17      459.81      435.34     66.62 o 
   1   4  17      872.63      862.07    168.06 o 
   2   4  17       93.49      120.92     71.97 o 
   3   4  17       34.65       -5.36     65.12 o 
   4   4  17      861.80      840.43    119.22 o 
   5   4  17     1603.63     1590.02    102.69 o 
   6   4  17      102.87      389.04    118.78 o 
   7   4  17        0.86      -58.39    105.49 o 
  -4   5  17       49.22       45.41     93.58 o 
  -3   5  17      200.63      234.75     98.67 o 
  -2   5  17     1931.33     1765.57     80.36 o 
  -1   5  17      539.14      690.30     74.15 o 
   0   5  17      242.44      212.83     92.57 o 
   1   5  17       66.55      128.51    140.58 o 
   2   5  17      472.95      376.70     74.60 o 
   3   5  17      574.68      513.69    128.63 o 
   4   5  17        8.26      -98.60     98.60 o 
   5   5  17       34.17      120.97     73.73 o 
   6   5  17       44.95       92.34     89.12 o 
   7   5  17       54.67      159.30    144.63 o 
  -4   6  17       27.51      164.76     66.89 o 
  -3   6  17        8.44      108.75     51.38 o 
  -2   6  17        6.24       93.21     74.10 o 
  -1   6  17       33.08        1.01     67.70 o 
   0   6  17       27.35       70.82     74.70 o 
   1   6  17       68.61      -34.27     63.97 o 
   2   6  17      912.75      943.83    141.51 o 
   3   6  17      714.35      959.12     90.97 o 
   4   6  17       91.49       82.94     98.65 o 
   5   6  17       73.80       99.35     92.53 o 
   6   6  17      853.61      892.24    100.29 o 
   7   6  17      725.49      738.11    141.51 o 
  -3   7  17     1638.75     1797.25    107.64 o 
  -2   7  17      467.48      470.85     70.70 o 
  -1   7  17        1.80        0.92     56.39 o 
   0   7  17       18.50        8.01     93.16 o 
   1   7  17      949.24      997.80    213.77 o 
   2   7  17      509.41      602.16     83.10 o 
   3   7  17      242.21      313.10    100.60 o 
   4   7  17       32.61       69.87    136.47 o 
   5   7  17        2.46       39.62     74.11 o 
   6   7  17       38.82      -58.15     97.12 o 
   7   7  17        7.81       29.35     83.85 o 
  -3   8  17       67.67      -33.28     74.42 o 
  -2   8  17       26.05       66.75     79.30 o 
  -1   8  17      195.63      218.98    157.31 o 
   0   8  17      184.37      228.19     97.43 o 
   1   8  17      667.30      616.65     96.28 o 
   2   8  17      244.32      152.56    125.28 o 
   3   8  17        3.28      -21.96     71.02 o 
   4   8  17      224.54      345.36     84.41 o 
   5   8  17     1101.24     1112.77    102.72 o 
   6   8  17      821.90      577.54    294.93 o 
   7   8  17      110.19       63.64    164.06 o 
  -2   9  17      143.37      184.02     90.30 o 
  -1   9  17      879.54     1110.05    121.13 o 
   0   9  17      664.67      952.38    121.13 o 
   1   9  17      126.76      284.91     77.09 o 
   2   9  17      116.03      169.60    114.19 o 
   3   9  17       51.13       61.87     85.63 o 
   4   9  17        5.35      -35.57     95.31 o 
   5   9  17       33.38      -90.60     98.51 o 
   6   9  17        4.18       37.06     81.05 o 
  -1  10  17      428.85      252.47    102.81 o 
   0  10  17       39.54      139.36    102.12 o 
   1  10  17       62.52       84.34    108.33 o 
   2  10  17      331.32      371.17     87.38 o 
   3  10  17      747.56      761.30     98.93 o 
   4  10  17      777.53      614.51     98.39 o 
   5  10  17        7.94      -67.64    110.23 o 
   6  10  17      197.07       81.40    116.34 o 
   0  11  17       44.69       89.56    108.96 o 
   1  11  17      192.45       40.75    108.38 o 
   2  11  17      191.36       98.16    121.67 o 
   3  11  17       45.21       53.94    120.74 o 
   4  11  17       16.29      -72.12    124.40 o 
  -2  -7  18       68.26       94.05     49.25 o 
  -1  -7  18      646.20      610.76     63.49 o 
   0  -7  18      464.83      476.91     89.84 o 
   1  -7  18      124.10       64.63     81.27 o 
  -3  -6  18       40.37       31.84     51.88 o 
  -2  -6  18      431.23      447.69     66.31 o 
  -1  -6  18      281.82      254.06    137.72 o 
   0  -6  18      237.20      257.49    101.71 o 
   1  -6  18       16.91      -38.53     76.14 o 
   2  -6  18       15.58       63.18     81.72 o 
   3  -6  18       33.48       92.89    219.78 o 
  -4  -5  18       12.52      -33.67     60.56 o 
  -3  -5  18      171.77      176.58     48.91 o 
  -2  -5  18      200.62      320.14     52.12 o 
  -1  -5  18       85.93      114.35     67.81 o 
   0  -5  18       15.36       65.32     70.52 o 
   1  -5  18       28.38       23.68     90.14 o 
   2  -5  18      435.60      435.72    141.68 o 
   3  -5  18      803.11     1015.29    227.04 o 
  -4  -4  18      834.81      810.24    138.28 o 
  -3  -4  18      487.51      494.35     59.47 o 
  -2  -4  18      652.71      560.41     63.32 o 
  -1  -4  18        0.24       10.69     60.62 o 
   0  -4  18      488.90      489.71     93.02 o 
   1  -4  18       91.35       93.16     71.76 o 
   2  -4  18       71.20       25.15     71.86 o 
   3  -4  18        4.25       86.57    141.26 o 
   4  -4  18       43.76      -67.53    128.80 o 
  -4  -3  18       37.68       33.85     40.97 o 
  -3  -3  18       83.35       75.79     45.24 o 
  -2  -3  18       66.54      124.74     58.64 o 
  -1  -3  18       10.25      -14.80     96.33 o 
   0  -3  18      409.02      565.26     82.26 o 
   1  -3  18     1669.61     1774.52    121.06 o 
   2  -3  18      185.14      336.22     78.89 o 
   3  -3  18       26.35       -7.23     71.01 o 
   4  -3  18      840.67      715.24     97.66 o 
   5  -3  18      693.11      530.95    294.84 o 
  -5  -2  18      513.31      470.87     45.43 o 
  -4  -2  18      214.86      154.26     56.37 o 
  -3  -2  18       66.33      -29.03     58.43 o 
  -2  -2  18      190.38      103.36     84.70 o 
  -1  -2  18      172.30      219.98     78.72 o 
   0  -2  18       91.70      197.05     67.23 o 
   1  -2  18      371.12      537.98     98.53 o 
   2  -2  18       27.83      113.28    124.45 o 
   3  -2  18       91.42       67.44     73.85 o 
   4  -2  18      129.56       84.43    162.37 o 
   5  -2  18       14.88       59.97     77.32 o 
  -5  -1  18       14.38        5.62     36.08 o 
  -4  -1  18        0.29      -40.48     40.48 o 
  -3  -1  18       94.04       78.70     59.43 o 
  -2  -1  18      453.31      364.42     62.30 o 
  -1  -1  18      333.33      353.04     65.22 o 
   0  -1  18        5.50      -23.80    105.73 o 
   1  -1  18      296.00      341.21     74.63 o 
   2  -1  18     1709.46     1792.61    102.59 o 
   3  -1  18     1861.82     1807.08    132.61 o 
   4  -1  18      479.41      521.16     85.61 o 
   5  -1  18        9.54      -45.14     75.67 o 
   6  -1  18      425.52      309.54    105.88 o 
  -5   0  18       12.78       26.55     45.48 o 
  -4   0  18      618.21      619.07    197.98 o 
  -3   0  18      679.95      712.22     79.47 o 
  -2   0  18     1239.61     1204.60     74.55 o 
  -1   0  18      872.61      828.33     74.33 o 
   0   0  18       76.66       59.78     76.07 o 
   1   0  18      299.61      304.71    102.02 o 
   2   0  18      261.18       14.63    172.53 o 
   3   0  18       63.91       31.83     70.27 o 
   4   0  18       18.82        2.38     69.15 o 
   5   0  18       49.89       29.21     73.63 o 
   6   0  18       70.60      165.04    101.62 o 
  -5   1  18        0.37      -27.79     51.57 o 
  -4   1  18       94.49       45.40     42.73 o 
  -3   1  18      173.04      194.41     45.28 o 
  -2   1  18        2.96      -40.95     76.08 o 
  -1   1  18       53.21       61.03     77.69 o 
   0   1  18     1193.68     1079.90    121.89 o 
   1   1  18      981.03      873.80    119.08 o 
   2   1  18      826.72      988.78    125.28 o 
   3   1  18      161.30      318.19    109.94 o 
   4   1  18       92.62     -107.59    107.59 o 
   5   1  18      986.73     1005.73    138.87 o 
   6   1  18      411.69      471.94     89.55 o
[truncated: 12,802 more chars]
